# Supplementary material for: Identification and Characterization of miRNAs in Chondrus crispus by High-Throughput Sequencing and Bioinformatics Analysis
Source: Sci Rep. 2016 May 19;6:26397. doi: 10.1038/srep26397 (PMC4872230; doi:10.1038/srep26397)
Supplement: Supplementary Table S1 [file srep26397-s2.xls]

## Sheet: known miRNAs
sRNA	length(nt)	total count	miRNA	tag snp position	mismatch number	sRNA seq	miRNA seq
t0000001	22	51621	miR4387e	-2	1	UUUGUUGGUGGUAAGAGCGGUG	UGUUGGUGAUAAGAGCGGUG
t0000006	21	25257	miR4387e	-1	1	UUGUUGGUGGUAAGAGCGGUG	UGUUGGUGAUAAGAGCGGUG
t0000008	22	19685	miR4387e	-2	0	AUUGUUGGUGAUAAGAGCGGUG	UGUUGGUGAUAAGAGCGGUG
t0000019	28	11116	miR1858a	3	2	GGGAGGACGGAGUAGGCUAAACAAGCAC	GAAGGAGGGACGGAGUAGGC
t0000028	21	8725	miR4387e	-2	1	UUUGUUGGUGGUAAGAGCGGU	UGUUGGUGAUAAGAGCGGUG
t0000034	27	7124	miR1858a	4	2	GGAGGACGGAGUAGGCUAAACAAGCAC	GAAGGAGGGACGGAGUAGGC
t0000041	21	6617	miR2592bi	2	2	GGAACUUUAAGGAGACUGCCG	UGGGAACUUUGGGGAGACUGCCGGU
t0000048	21	6287	miR4387e	-1	0	UUGUUGGUGAUAAGAGCGGUG	UGUUGGUGAUAAGAGCGGUG
t0000068	19	5424	miR5636	1	1	GUAGUCGGAGGUUGGCGGG	CGUAGUCGGAGGUUGACGG
t0000081	27	4928	miR1858a	3	2	GGGAGGACGGAGUAGGCUAAACAAGCA	GAAGGAGGGACGGAGUAGGC
t0000096	23	4429	miR5204	0	0	GCUGGAAUGGGGUUGUAGGACUG	GCUGGAAUGGGGUUGUAGGAC
t0000101	23	4327	miR4387e	-3	1	UUUUGUUGGUGGUAAGAGCGGUG	UGUUGGUGAUAAGAGCGGUG
t0000107	20	4145	miR4387e	-1	1	UUGUUGGUGGUAAGAGCGGU	UGUUGGUGAUAAGAGCGGUG
t0000110	24	4086	miR5636	-3	1	GCUCGUAGUCGGAGGUUGGCGGGC	CGUAGUCGGAGGUUGACGG
t0000133	23	3660	miR5263	-1	1	CAGACUAGAACUGCAACGGGCAA	AGACUAGAACUGUAACGGG
t0000135	18	3628	miR5636	1	1	GUAGUCGGAGGUUGGCGG	CGUAGUCGGAGGUUGACGG
t0000143	26	3478	miR1858a	4	2	GGAGGACGGAGUAGGCUAAACAAGCA	GAAGGAGGGACGGAGUAGGC
t0000144	23	3476	miR4387e	-3	0	UAUUGUUGGUGAUAAGAGCGGUG	UGUUGGUGAUAAGAGCGGUG
t0000147	20	3419	miR5263	-1	1	CAGACUAGAACUGCAACGGG	AGACUAGAACUGUAACGGG
t0000149	18	3413	miR5304-3p	-4	1	UUUCAGAUGAGUCGGGUA	AGAUGAGUAGGGUAGCUUGGG
t0000150	28	3403	miR5636	-3	1	GCUCGUAGUCGGAGGUUGGCGGGCAGUC	CGUAGUCGGAGGUUGACGG
t0000156	19	3378	miR5204	4	0	GAAUGGGGUUGUAGGACUG	GCUGGAAUGGGGUUGUAGGAC
t0000157	21	3374	miR5636	-3	1	GCUCGUAGUCGGAGGUUGGCG	CGUAGUCGGAGGUUGACGG
t0000159	19	3347	miR5304-3p	-1	1	CAGAUGAGUCGGGUAGCUU	AGAUGAGUAGGGUAGCUUGGG
t0000170	20	3242	miR5636	-3	1	GCUCGUAGUCGGAGGUUGGC	CGUAGUCGGAGGUUGACGG
t0000180	19	3171	miR5263	-1	1	CAGACUAGAACUGCAACGG	AGACUAGAACUGUAACGGG
t0000190	18	3098	miR5304-3p	-1	1	CAGAUGAGUCGGGUAGCU	AGAUGAGUAGGGUAGCUUGGG
t0000191	22	3096	miR5304-3p	-1	1	CAGAUGAGUCGGGUAGCUUGGG	AGAUGAGUAGGGUAGCUUGGG
t0000192	21	3082	miR2592bi	1	2	GGGAACUUUAAGGAGACUGCC	UGGGAACUUUGGGGAGACUGCCGGU
t0000193	20	3060	miR2592bi	2	2	GGAACUUUAAGGAGACUGCC	UGGGAACUUUGGGGAGACUGCCGGU
t0000211	23	2926	miR5636	-3	1	GCUCGUAGUCGGAGGUUGGCGGG	CGUAGUCGGAGGUUGACGG
t0000231	22	2797	miR5636	-3	1	GCUCGUAGUCGGAGGUUGGCGG	CGUAGUCGGAGGUUGACGG
t0000250	22	2693	miR5263	0	1	AGACUAGAACUGCAACGGGCAA	AGACUAGAACUGUAACGGG
t0000294	18	2462	miR5636	-3	0	GCUCGUAGUCGGAGGUUG	CGUAGUCGGAGGUUGACGG
t0000302	28	2428	miR5263	-1	1	CAGACUAGAACUGCAACGGGCAAAGGGA	AGACUAGAACUGUAACGGG
t0000305	19	2405	miR5636	0	1	CGUAGUCGGAGGUUGGCGG	CGUAGUCGGAGGUUGACGG
t0000308	21	2367	miR5263	-1	1	CAGACUAGAACUGCAACGGGC	AGACUAGAACUGUAACGGG
t0000310	20	2363	miR5636	0	1	CGUAGUCGGAGGUUGGCGGG	CGUAGUCGGAGGUUGACGG
t0000333	21	2265	miR5671a	0	0	CAUGGUUGUGACGGGUGACGG	CAUGGUUGUGACGGGUGAC
t0000340	25	2240	miR5636	-3	1	GCUCGUAGUCGGAGGUUGGCGGGCA	CGUAGUCGGAGGUUGACGG
t0000351	24	2213	miR5636	-4	1	CGCUCGUAGUCGGAGGUUGGCGGG	CGUAGUCGGAGGUUGACGG
t0000354	27	2190	miR5636	-3	1	GCUCGUAGUCGGAGGUUGGCGGGCAGU	CGUAGUCGGAGGUUGACGG
t0000371	25	2111	miR159a.1	1	0	UGGAUUGAUGGGCGCUUGCGUGUUC	UUGGAUUGAUGGGCGCUUG
t0000371	25	2111	miR159a-3p	1	0	UGGAUUGAUGGGCGCUUGCGUGUUC	UUGGAUUGAUGGGCGCUU
t0000384	21	2066	miR5636	1	1	GUAGUCGGAGGUUGGCGGGCA	CGUAGUCGGAGGUUGACGG
t0000388	22	2049	miR5671a	-1	0	CCAUGGUUGUGACGGGUGACGG	CAUGGUUGUGACGGGUGAC
t0000401	27	2014	miR5263	0	1	AGACUAGAACUGCAACGGGCAAAGGGA	AGACUAGAACUGUAACGGG
t0000417	22	1975	miR5263	-1	1	CAGACUAGAACUGCAACGGGCA	AGACUAGAACUGUAACGGG
t0000419	24	1974	miR5263	-1	1	CAGACUAGAACUGCAACGGGCAAA	AGACUAGAACUGUAACGGG
t0000433	22	1943	miR5636	-2	1	CUCGUAGUCGGAGGUUGGCGGG	CGUAGUCGGAGGUUGACGG
t0000444	21	1909	miR5636	-2	1	CUCGUAGUCGGAGGUUGGCGG	CGUAGUCGGAGGUUGACGG
t0000458	26	1864	miR5636	-4	1	CGCUCGUAGUCGGAGGUUGGCGGGCA	CGUAGUCGGAGGUUGACGG
t0000466	23	1838	miR5636	-4	1	CGCUCGUAGUCGGAGGUUGGCGG	CGUAGUCGGAGGUUGACGG
t0000469	23	1830	miR5263	0	1	AGACUAGAACUGCAACGGGCAAA	AGACUAGAACUGUAACGGG
t0000481	25	1793	miR5263	2	1	ACUAGAACUGCAACGGGCAAAGGGA	AGACUAGAACUGUAACGGG
t0000492	19	1761	miR9674a-3p	0	1	GAAAGAUGGUGAACUAUGC	GUAAGAUGGUGAACUAUGC
t0000501	24	1751	miR5263	-2	1	GCAGACUAGAACUGCAACGGGCAA	AGACUAGAACUGUAACGGG
t0000518	23	1718	miR2592bi	0	2	UGGGAACUUUAAGGAGACUGCCG	UGGGAACUUUGGGGAGACUGCCGGU
t0000525	25	1712	miR5636	-4	1	CGCUCGUAGUCGGAGGUUGGCGGGC	CGUAGUCGGAGGUUGACGG
t0000557	23	1647	miR5671a	-2	0	ACCAUGGUUGUGACGGGUGACGG	CAUGGUUGUGACGGGUGAC
t0000571	19	1621	miR5304-3p	-2	1	UCAGAUGAGUCGGGUAGCU	AGAUGAGUAGGGUAGCUUGGG
t0000580	24	1601	miR5671a	-1	0	CCAUGGUUGUGACGGGUGACGGAU	CAUGGUUGUGACGGGUGAC
t0000588	19	1588	miR5263	0	1	AGACUAGAACUGCAACGGG	AGACUAGAACUGUAACGGG
t0000595	18	1580	miR5263	0	1	AGACUAGAACUGCAACGG	AGACUAGAACUGUAACGGG
t0000605	20	1562	miR5304-3p	-2	1	UCAGAUGAGUCGGGUAGCUU	AGAUGAGUAGGGUAGCUUGGG
t0000617	22	1545	miR2592bi	1	2	GGGAACUUUAAGGAGACUGCCG	UGGGAACUUUGGGGAGACUGCCGGU
t0000619	21	1542	miR5204	2	0	UGGAAUGGGGUUGUAGGACUG	GCUGGAAUGGGGUUGUAGGAC
t0000620	21	1541	miR5671a	4	0	GUUGUGACGGGUGACGGAUCG	CAUGGUUGUGACGGGUGAC
t0000631	19	1527	miR5636	-4	0	CGCUCGUAGUCGGAGGUUG	CGUAGUCGGAGGUUGACGG
t0000633	20	1524	miR5263	0	1	AGACUAGAACUGCAACGGGC	AGACUAGAACUGUAACGGG
t0000638	27	1519	miR5671a	0	0	CAUGGUUGUGACGGGUGACGGAUCGUG	CAUGGUUGUGACGGGUGAC
t0000640	26	1517	miR5636	-3	1	GCUCGUAGUCGGAGGUUGGCGGGCAG	CGUAGUCGGAGGUUGACGG
t0000664	27	1488	miR5636	-4	1	CGCUCGUAGUCGGAGGUUGGCGGGCAG	CGUAGUCGGAGGUUGACGG
t0000668	23	1477	miR5263	4	1	UAGAACUGCAACGGGCAAAGGGA	AGACUAGAACUGUAACGGG
t0000673	25	1471	miR5263	-2	1	GCAGACUAGAACUGCAACGGGCAAA	AGACUAGAACUGUAACGGG
t0000688	21	1448	miR159a.1	-4	0	CGCGUUGGAUUGAUGGGCGCU	UUGGAUUGAUGGGCGCUUG
t0000697	25	1440	miR5671a	-2	0	ACCAUGGUUGUGACGGGUGACGGAU	CAUGGUUGUGACGGGUGAC
t0000701	20	1438	miR5636	-1	1	UCGUAGUCGGAGGUUGGCGG	CGUAGUCGGAGGUUGACGG
t0000718	21	1415	miR5263	0	1	AGACUAGAACUGCAACGGGCA	AGACUAGAACUGUAACGGG
t0000769	20	1354	miR4387e	0	1	UGUUGGUGGUAAGAGCGGUG	UGUUGGUGAUAAGAGCGGUG
t0000781	27	1345	miR6478	0	0	GCCGACUUAGCUCAGUUGGGAGAGCAA	GCCGACUUAGCUCAGUUGGGAG
t0000784	18	1343	miR5304-3p	-2	1	UCAGAUGAGUCGGGUAGC	AGAUGAGUAGGGUAGCUUGGG
t0000788	20	1338	miR5636	-2	1	CUCGUAGUCGGAGGUUGGCG	CGUAGUCGGAGGUUGACGG
t0000796	19	1314	miR5636	-2	1	CUCGUAGUCGGAGGUUGGC	CGUAGUCGGAGGUUGACGG
t0000797	21	1313	miR5263	-2	1	GCAGACUAGAACUGCAACGGG	AGACUAGAACUGUAACGGG
t0000810	21	1301	miR5304-3p	-1	1	CAGAUGAGUCGGGUAGCUUGG	AGAUGAGUAGGGUAGCUUGGG
t0000824	21	1285	miR5263	1	1	GACUAGAACUGCAACGGGCAA	AGACUAGAACUGUAACGGG
t0000851	22	1255	miR159a.1	-4	0	CGCGUUGGAUUGAUGGGCGCUU	UUGGAUUGAUGGGCGCUUG
t0000855	28	1247	miR5636	-4	1	CGCUCGUAGUCGGAGGUUGGCGGGCAGU	CGUAGUCGGAGGUUGACGG
t0000861	25	1243	miR5671a	-1	0	CCAUGGUUGUGACGGGUGACGGAUC	CAUGGUUGUGACGGGUGAC
t0000888	29	1224	miR5636	-4	1	CGCUCGUAGUCGGAGGUUGGCGGGCAGUC	CGUAGUCGGAGGUUGACGG
t0000892	21	1222	miR4387e	-2	0	AUUGUUGGUGAUAAGAGCGGU	UGUUGGUGAUAAGAGCGGUG
t0000897	26	1216	miR1858a	3	2	GGGAGGACGGAGUAGGCUAAACAAGC	GAAGGAGGGACGGAGUAGGC
t0000915	21	1205	miR5671a	-1	0	CCAUGGUUGUGACGGGUGACG	CAUGGUUGUGACGGGUGAC
t0000926	26	1196	miR5263	1	1	GACUAGAACUGCAACGGGCAAAGGGA	AGACUAGAACUGUAACGGG
t0000932	26	1189	miR9674a-3p	-2	1	CCGAAAGAUGGUGAACUAUGCCGGAG	GUAAGAUGGUGAACUAUGC
t0000951	23	1168	miR5671a	4	0	GUUGUGACGGGUGACGGAUCGUG	CAUGGUUGUGACGGGUGAC
t0000965	20	1155	miR2592bi	3	2	GAACUUUAAGGAGACUGCCG	UGGGAACUUUGGGGAGACUGCCGGU
t0000982	19	1137	miR5636	-3	1	GCUCGUAGUCGGAGGUUGG	CGUAGUCGGAGGUUGACGG
t0000996	23	1122	miR5263	-2	1	GCAGACUAGAACUGCAACGGGCA	AGACUAGAACUGUAACGGG
t0001010	22	1110	miR5263	-2	1	GCAGACUAGAACUGCAACGGGC	AGACUAGAACUGUAACGGG
t0001011	23	1110	miR159a.1	-4	0	CGCGUUGGAUUGAUGGGCGCUUG	UUGGAUUGAUGGGCGCUUG
t0001036	21	1083	miR6194	-4	0	AAAGUAAGGGGAUCGAAGACG	UAAGGGGAUCGAAGACGA
t0001050	20	1073	miR159a.1	-4	0	CGCGUUGGAUUGAUGGGCGC	UUGGAUUGAUGGGCGCUUG
t0001064	26	1063	miR6478	0	0	GCCGACUUAGCUCAGUUGGGAGAGCA	GCCGACUUAGCUCAGUUGGGAG
t0001068	22	1059	miR5671a	-2	0	ACCAUGGUUGUGACGGGUGACG	CAUGGUUGUGACGGGUGAC
t0001100	29	1033	miR5263	-2	1	GCAGACUAGAACUGCAACGGGCAAAGGGA	AGACUAGAACUGUAACGGG
t0001106	21	1029	miR5636	-1	1	UCGUAGUCGGAGGUUGGCGGG	CGUAGUCGGAGGUUGACGG
t0001124	26	1019	miR5671a	-2	0	ACCAUGGUUGUGACGGGUGACGGAUC	CAUGGUUGUGACGGGUGAC
t0001148	23	997	miR5671a	0	0	CAUGGUUGUGACGGGUGACGGAU	CAUGGUUGUGACGGGUGAC
t0001151	26	995	miR159a.1	1	0	UGGAUUGAUGGGCGCUUGCGUGUUCA	UUGGAUUGAUGGGCGCUUG
t0001151	26	995	miR159a-3p	1	0	UGGAUUGAUGGGCGCUUGCGUGUUCA	UUGGAUUGAUGGGCGCUU
t0001162	20	989	miR5263	2	1	ACUAGAACUGCAACGGGCAA	AGACUAGAACUGUAACGGG
t0001168	24	985	miR5263	3	1	CUAGAACUGCAACGGGCAAAGGGA	AGACUAGAACUGUAACGGG
t0001171	21	983	miR5671a	-2	0	ACCAUGGUUGUGACGGGUGAC	CAUGGUUGUGACGGGUGAC
t0001183	25	974	miR9674a-3p	-2	1	CCGAAAGAUGGUGAACUAUGCCGGA	GUAAGAUGGUGAACUAUGC
t0001215	30	946	miR5263	-3	1	AGCAGACUAGAACUGCAACGGGCAAAGGGA	AGACUAGAACUGUAACGGG
t0001240	30	936	miR5636	-3	1	GCUCGUAGUCGGAGGUUGGCGGGCAGUCCA	CGUAGUCGGAGGUUGACGG
t0001243	23	933	miR473a-3p	-1	0	GUGAGGCCUUGGGAGGGAUGGAU	UGAGGCCUUGGGAGGGAUGG
t0001247	18	931	miR9674a-3p	0	1	GAAAGAUGGUGAACUAUG	GUAAGAUGGUGAACUAUGC
t0001250	20	928	miR5671a	1	0	AUGGUUGUGACGGGUGACGG	CAUGGUUGUGACGGGUGAC
t0001261	18	921	miR5636	2	1	UAGUCGGAGGUUGGCGGG	CGUAGUCGGAGGUUGACGG
t0001271	22	916	miR5204	1	0	CUGGAAUGGGGUUGUAGGACUG	GCUGGAAUGGGGUUGUAGGAC
t0001306	27	891	miR9674a-3p	-3	1	CCCGAAAGAUGGUGAACUAUGCCGGAG	GUAAGAUGGUGAACUAUGC
t0001324	19	881	miR6214	0	0	CGACGAGGAGAGCAAGAAU	CGACGAGGAGAGCAAGAA
t0001346	22	871	miR2916	4	0	AUCGAAGACGAUCAGAUACCGU	GGGGAUCGAAGACGAUCAGAUA
t0001351	24	867	miR5636	1	1	GUAGUCGGAGGUUGGCGGGCAGUC	CGUAGUCGGAGGUUGACGG
t0001354	22	865	miR5263	1	1	GACUAGAACUGCAACGGGCAAA	AGACUAGAACUGUAACGGG
t0001357	18	864	miR5304-3p	0	1	AGAUGAGUCGGGUAGCUU	AGAUGAGUAGGGUAGCUUGGG
t0001364	20	861	miR5304-3p	-1	1	CAGAUGAGUCGGGUAGCUUG	AGAUGAGUAGGGUAGCUUGGG
t0001385	20	851	miR5671a	0	0	CAUGGUUGUGACGGGUGACG	CAUGGUUGUGACGGGUGAC
t0001401	22	844	miR4387e	-3	1	UUUUGUUGGUGGUAAGAGCGGU	UGUUGGUGAUAAGAGCGGUG
t0001408	29	840	miR5636	-3	1	GCUCGUAGUCGGAGGUUGGCGGGCAGUCC	CGUAGUCGGAGGUUGACGG
t0001411	20	839	miR5636	1	1	GUAGUCGGAGGUUGGCGGGC	CGUAGUCGGAGGUUGACGG
t0001413	27	838	miR5636	1	1	GUAGUCGGAGGUUGGCGGGCAGUCCAG	CGUAGUCGGAGGUUGACGG
t0001415	25	837	miR5263	-1	1	CAGACUAGAACUGCAACGGGCAAAG	AGACUAGAACUGUAACGGG
t0001426	21	830	miR473a-3p	-1	0	GUGAGGCCUUGGGAGGGAUGG	UGAGGCCUUGGGAGGGAUGG
t0001454	19	817	miR5636	-1	1	UCGUAGUCGGAGGUUGGCG	CGUAGUCGGAGGUUGACGG
t0001459	27	816	miR159a.1	1	0	UGGAUUGAUGGGCGCUUGCGUGUUCAG	UUGGAUUGAUGGGCGCUUG
t0001459	27	816	miR159a-3p	1	0	UGGAUUGAUGGGCGCUUGCGUGUUCAG	UUGGAUUGAUGGGCGCUU
t0001464	19	813	miR5671a	4	0	GUUGUGACGGGUGACGGAU	CAUGGUUGUGACGGGUGAC
t0001476	21	808	miR5304-3p	0	1	AGAUGAGUCGGGUAGCUUGGG	AGAUGAGUAGGGUAGCUUGGG
t0001480	24	805	miR5204	0	0	GCUGGAAUGGGGUUGUAGGACUGA	GCUGGAAUGGGGUUGUAGGAC
t0001493	20	800	miR5304-3p	0	1	AGAUGAGUCGGGUAGCUUGG	AGAUGAGUAGGGUAGCUUGGG
t0001527	22	784	miR5636	-4	1	CGCUCGUAGUCGGAGGUUGGCG	CGUAGUCGGAGGUUGACGG
t0001560	20	766	miR5204	4	0	GAAUGGGGUUGUAGGACUGA	GCUGGAAUGGGGUUGUAGGAC
t0001577	28	759	miR5671a	-1	0	CCAUGGUUGUGACGGGUGACGGAUCGUG	CAUGGUUGUGACGGGUGAC
t0001590	23	754	miR6135a	2	0	GUAGAGUUGGUUGAUUGCGUCUG	UGGUAGAGUUGGUUGAUUGC
t0001599	25	752	miR1858a	4	2	GGAGGACGGAGUAGGCUAAACAAGC	GAAGGAGGGACGGAGUAGGC
t0001600	19	751	miR8049-5p	3	0	GAGCUUGCAGACAUCACCG	CAAGAGCUUGCAGACAUCA
t0001622	24	741	miR5671a	0	0	CAUGGUUGUGACGGGUGACGGAUC	CAUGGUUGUGACGGGUGAC
t0001633	23	735	miR5671a	-1	0	CCAUGGUUGUGACGGGUGACGGA	CAUGGUUGUGACGGGUGAC
t0001646	26	730	miR5671a	-1	0	CCAUGGUUGUGACGGGUGACGGAUCG	CAUGGUUGUGACGGGUGAC
t0001655	22	726	miR5671a	0	0	CAUGGUUGUGACGGGUGACGGA	CAUGGUUGUGACGGGUGAC
t0001657	24	726	miR6300	0	0	GUUCGUGUAGUAUAAUGGUUAGUA	GUUCGUGUAGUAUAAUGGU
t0001661	22	723	miR2592bi	0	2	UGGGAACUUUAAGGAGACUGCC	UGGGAACUUUGGGGAGACUGCCGGU
t0001671	19	719	miR8049-5p	-1	0	ACAAGAGCUUGCAGACAUC	CAAGAGCUUGCAGACAUCA
t0001692	18	713	miR6194	-1	0	GUAAGGGGAUCGAAGACG	UAAGGGGAUCGAAGACGA
t0001694	27	713	miR159a.1	-1	0	GUUGGAUUGAUGGGCGCUUGCGUGUUC	UUGGAUUGAUGGGCGCUUG
t0001694	27	713	miR159a-3p	-1	0	GUUGGAUUGAUGGGCGCUUGCGUGUUC	UUGGAUUGAUGGGCGCUU
t0001760	18	685	miR5636	-1	1	UCGUAGUCGGAGGUUGGC	CGUAGUCGGAGGUUGACGG
t0001771	23	681	miR5636	-2	1	CUCGUAGUCGGAGGUUGGCGGGC	CGUAGUCGGAGGUUGACGG
t0001772	20	681	miR5671a	-1	0	CCAUGGUUGUGACGGGUGAC	CAUGGUUGUGACGGGUGAC
t0001776	26	678	miR9674a-3p	-3	1	CCCGAAAGAUGGUGAACUAUGCCGGA	GUAAGAUGGUGAACUAUGC
t0001797	18	672	miR5304-3p	-3	1	UUCAGAUGAGUCGGGUAG	AGAUGAGUAGGGUAGCUUGGG
t0001823	24	663	miR5263	0	1	AGACUAGAACUGCAACGGGCAAAG	AGACUAGAACUGUAACGGG
t0001836	26	659	miR5636	1	1	GUAGUCGGAGGUUGGCGGGCAGUCCA	CGUAGUCGGAGGUUGACGG
t0001841	27	658	miR5671a	-2	0	ACCAUGGUUGUGACGGGUGACGGAUCG	CAUGGUUGUGACGGGUGAC
t0001883	25	645	miR6028	0	0	UGGAGAGAAGGCUUCAUGAUCUCAA	UGGAGAGAAGGCUUCAUGA
t0001890	24	643	miR5636	-2	1	CUCGUAGUCGGAGGUUGGCGGGCA	CGUAGUCGGAGGUUGACGG
t0001897	19	641	miR2592bi	3	2	GAACUUUAAGGAGACUGCC	UGGGAACUUUGGGGAGACUGCCGGU
t0001927	18	631	miR5636	-4	0	CGCUCGUAGUCGGAGGUU	CGUAGUCGGAGGUUGACGG
t0001931	26	631	miR5671a	1	0	AUGGUUGUGACGGGUGACGGAUCGUG	CAUGGUUGUGACGGGUGAC
t0001954	20	622	miR5671a	4	0	GUUGUGACGGGUGACGGAUC	CAUGGUUGUGACGGGUGAC
t0001956	26	622	miR6300	0	0	GUUCGUGUAGUAUAAUGGUUAGUAUA	GUUCGUGUAGUAUAAUGGU
t0001971	25	617	miR5671a	0	0	CAUGGUUGUGACGGGUGACGGAUCG	CAUGGUUGUGACGGGUGAC
t0001990	21	611	miR2592bi	1	1	GGGAACUUUAGGGAGACUGCC	UGGGAACUUUGGGGAGACUGCCGGU
t0002007	22	606	miR5671a	1	0	AUGGUUGUGACGGGUGACGGAU	CAUGGUUGUGACGGGUGAC
t0002033	19	600	miR5671a	0	0	CAUGGUUGUGACGGGUGAC	CAUGGUUGUGACGGGUGAC
t0002037	25	599	miR8125	2	0	GGAAAGAAGUUAUGACGGUACCUGA	CAGGAAAGAAGUUAUGACGGUA
t0002041	18	598	miR9674a-3p	-1	1	CGAAAGAUGGUGAACUAU	GUAAGAUGGUGAACUAUGC
t0002053	21	595	miR5263	2	1	ACUAGAACUGCAACGGGCAAA	AGACUAGAACUGUAACGGG
t0002061	19	594	miR5671a	2	0	UGGUUGUGACGGGUGACGG	CAUGGUUGUGACGGGUGAC
t0002080	26	588	miR159a.1	0	0	UUGGAUUGAUGGGCGCUUGCGUGUUC	UUGGAUUGAUGGGCGCUUG
t0002080	26	588	miR159a-3p	0	0	UUGGAUUGAUGGGCGCUUGCGUGUUC	UUGGAUUGAUGGGCGCUU
t0002103	21	582	miR5636	-4	1	CGCUCGUAGUCGGAGGUUGGC	CGUAGUCGGAGGUUGACGG
t0002111	19	579	miR9674a-3p	-1	1	CGAAAGAUGGUGAACUAUG	GUAAGAUGGUGAACUAUGC
t0002114	19	579	miR6194	-2	0	AGUAAGGGGAUCGAAGACG	UAAGGGGAUCGAAGACGA
t0002132	27	576	miR5263	-1	1	CAGACUAGAACUGCAACGGGCAAAGGG	AGACUAGAACUGUAACGGG
t0002136	22	575	miR2592bi	2	2	GGAACUUUAAGGAGACUGCCGG	UGGGAACUUUGGGGAGACUGCCGGU
t0002139	21	574	miR4387e	-1	1	UUGUUGGUGAUUAGAGCGGUG	UGUUGGUGAUAAGAGCGGUG
t0002151	19	570	miR2592bi	2	2	GGAACUUUAAGGAGACUGC	UGGGAACUUUGGGGAGACUGCCGGU
t0002155	20	570	miR5636	-4	1	CGCUCGUAGUCGGAGGUUGG	CGUAGUCGGAGGUUGACGG
t0002166	24	567	miR473a-3p	-1	0	GUGAGGCCUUGGGAGGGAUGGAUG	UGAGGCCUUGGGAGGGAUGG
t0002167	27	567	miR5263	-3	1	AGCAGACUAGAACUGCAACGGGCAAAG	AGACUAGAACUGUAACGGG
t0002193	23	561	miR5304-3p	-2	1	UCAGAUGAGUCGGGUAGCUUGGG	AGAUGAGUAGGGUAGCUUGGG
t0002207	18	559	miR159a.1	1	0	UGGAUUGAUGGGCGCUUG	UUGGAUUGAUGGGCGCUUG
t0002207	18	559	miR159a-3p	1	0	UGGAUUGAUGGGCGCUUG	UUGGAUUGAUGGGCGCUU
t0002208	26	559	miR3438-5p	1	0	CAAGGACUAAGCCAUGCAAGUGUAAG	UCAAGGACUAAGCCAUGCAAG
t0002232	22	553	miR5671a	4	0	GUUGUGACGGGUGACGGAUCGU	CAUGGUUGUGACGGGUGAC
t0002238	24	551	miR5671a	3	0	GGUUGUGACGGGUGACGGAUCGUG	CAUGGUUGUGACGGGUGAC
t0002247	25	550	miR6300	0	0	GUUCGUGUAGUAUAAUGGUUAGUAU	GUUCGUGUAGUAUAAUGGU
t0002282	23	542	miR5671a	-3	0	UACCAUGGUUGUGACGGGUGACG	CAUGGUUGUGACGGGUGAC
t0002290	22	540	miR8175	-3	1	UCAAUUCCCGGCACGAGCUCCA	AUUCCCGGCACGAGCGCCA
t0002300	26	538	miR5263	-2	1	GCAGACUAGAACUGCAACGGGCAAAG	AGACUAGAACUGUAACGGG
t0002309	18	536	miR5263	1	1	GACUAGAACUGCAACGGG	AGACUAGAACUGUAACGGG
t0002314	28	535	miR6300	0	0	GUUCGUGUAGUAUAAUGGUUAGUAUAUU	GUUCGUGUAGUAUAAUGGU
t0002315	26	535	miR2916	2	0	GGAUCGAAGACGAUCAGAUACCGUCG	GGGGAUCGAAGACGAUCAGAUA
t0002334	26	530	miR5263	0	1	AGACUAGAACUGCAACGGGCAAAGGG	AGACUAGAACUGUAACGGG
t0002354	25	526	miR3438-5p	2	0	AAGGACUAAGCCAUGCAAGUGUAAG	UCAAGGACUAAGCCAUGCAAG
t0002368	24	523	miR5671a	-2	0	ACCAUGGUUGUGACGGGUGACGGA	CAUGGUUGUGACGGGUGAC
t0002375	18	521	miR5671a	-1	0	CCAUGGUUGUGACGGGUG	CAUGGUUGUGACGGGUGAC
t0002408	23	515	miR6135a	-4	0	GAGGUGGUAGAGUUGGUUGAUUG	UGGUAGAGUUGGUUGAUUGC
t0002411	26	514	miR5671a	0	0	CAUGGUUGUGACGGGUGACGGAUCGU	CAUGGUUGUGACGGGUGAC
t0002422	20	511	miR5671a	3	0	GGUUGUGACGGGUGACGGAU	CAUGGUUGUGACGGGUGAC
t0002434	20	509	miR6194	-3	0	AAGUAAGGGGAUCGAAGACG	UAAGGGGAUCGAAGACGA
t0002435	28	509	miR9674a-3p	-4	1	ACCCGAAAGAUGGUGAACUAUGCCGGAG	GUAAGAUGGUGAACUAUGC
t0002445	19	507	miR8049-5p	0	0	CAAGAGCUUGCAGACAUCA	CAAGAGCUUGCAGACAUCA
t0002474	24	502	miR3438-5p	2	0	AAGGACUAAGCCAUGCAAGUGUAA	UCAAGGACUAAGCCAUGCAAG
t0002484	21	500	miR5671a	2	0	UGGUUGUGACGGGUGACGGAU	CAUGGUUGUGACGGGUGAC
t0002486	19	498	miR5304-3p	-4	1	UUUCAGAUGAGUCGGGUAG	AGAUGAGUAGGGUAGCUUGGG
t0002516	22	491	miR5263	2	1	ACUAGAACUGCAACGGGCAAAG	AGACUAGAACUGUAACGGG
t0002535	24	488	miR9674a-3p	0	1	GAAAGAUGGUGAACUAUGCCGGAG	GUAAGAUGGUGAACUAUGC
t0002572	20	481	miR4387e	-1	0	UUGUUGGUGAUAAGAGCGGU	UGUUGGUGAUAAGAGCGGUG
t0002582	20	479	miR5263	-2	1	GCAGACUAGAACUGCAACGG	AGACUAGAACUGUAACGGG
t0002588	26	478	miR6173	2	0	CUGUAAACGAUGGAUACUAGAUGUUG	AGCUGUAAACGAUGGAUACUAGA
t0002606	19	476	miR5671a	-2	0	ACCAUGGUUGUGACGGGUG	CAUGGUUGUGACGGGUGAC
t0002619	25	473	miR3438-5p	1	0	CAAGGACUAAGCCAUGCAAGUGUAA	UCAAGGACUAAGCCAUGCAAG
t0002628	26	472	miR473a-3p	-1	0	GUGAGGCCUUGGGAGGGAUGGAUGGA	UGAGGCCUUGGGAGGGAUGG
t0002633	22	471	miR5204	2	0	UGGAAUGGGGUUGUAGGACUGA	GCUGGAAUGGGGUUGUAGGAC
t0002647	25	470	miR5671a	4	0	GUUGUGACGGGUGACGGAUCGUGGG	CAUGGUUGUGACGGGUGAC
t0002656	22	468	miR5671a	3	0	GGUUGUGACGGGUGACGGAUCG	CAUGGUUGUGACGGGUGAC
t0002668	21	466	miR157a-5p	0	0	UUGACAGAAGAUAGAGAGCAC	UUGACAGAAGAUAGAGAGCAC
t0002675	26	464	miR6135a	-4	0	GAGGUGGUAGAGUUGGUUGAUUGCGU	UGGUAGAGUUGGUUGAUUGC
t0002688	28	462	miR5263	4	1	UAGAACUGCAACGGGCAAAGGGAAUCCG	AGACUAGAACUGUAACGGG
t0002708	26	459	miR5263	4	1	UAGAACUGCAACGGGCAAAGGGAAUC	AGACUAGAACUGUAACGGG
t0002750	19	452	miR8049-5p	1	0	AAGAGCUUGCAGACAUCAC	CAAGAGCUUGCAGACAUCA
t0002758	22	450	miR6194	-4	0	AAAGUAAGGGGAUCGAAGACGA	UAAGGGGAUCGAAGACGA
t0002792	26	445	miR9674a-3p	0	1	GAAAGAUGGUGAACUAUGCCGGAGUA	GUAAGAUGGUGAACUAUGC
t0002810	20	443	miR5263	1	1	GACUAGAACUGCAACGGGCA	AGACUAGAACUGUAACGGG
t0002813	25	443	miR5263	4	1	UAGAACUGCAACGGGCAAAGGGAAU	AGACUAGAACUGUAACGGG
t0002875	24	433	miR2592bi	-1	2	GUGGGAACUUUAAGGAGACUGCCG	UGGGAACUUUGGGGAGACUGCCGGU
t0002877	26	432	miR6177	0	1	UAUCGAUGGACAGAAGGCAAUUUCUA	UAUCGAUGGACAGAAGGCAAUUUCA
t0002912	23	427	miR5636	1	1	GUAGUCGGAGGUUGGCGGGCAGU	CGUAGUCGGAGGUUGACGG
t0002922	23	425	miR5263	1	1	GACUAGAACUGCAACGGGCAAAG	AGACUAGAACUGUAACGGG
t0002937	20	423	miR9674a-3p	0	1	GAAAGAUGGUGAACUAUGCC	GUAAGAUGGUGAACUAUGC
t0002967	23	418	miR5304-3p	-1	1	CAGAUGAGUCGGGUAGCUUGGGA	AGAUGAGUAGGGUAGCUUGGG
t0002974	19	417	miR159a.1	1	0	UGGAUUGAUGGGCGCUUGC	UUGGAUUGAUGGGCGCUUG
t0002974	19	417	miR159a-3p	1	0	UGGAUUGAUGGGCGCUUGC	UUGGAUUGAUGGGCGCUU
t0002978	19	417	miR8175	0	1	AUUCCCGGCACGAGCUCCA	AUUCCCGGCACGAGCGCCA
t0003017	21	411	miR9674a-3p	0	1	GAAAGAUGGUGAACUAUGCCG	GUAAGAUGGUGAACUAUGC
t0003018	27	411	miR1082a	1	0	CGAGGGCCGUGGCCGGUGAUGACGCAA	GCGAGGGCCGUGGCCGGUG
t0003020	20	410	miR9674a-3p	-1	1	CGAAAGAUGGUGAACUAUGC	GUAAGAUGGUGAACUAUGC
t0003024	21	410	miR5671a	1	0	AUGGUUGUGACGGGUGACGGA	CAUGGUUGUGACGGGUGAC
t0003039	25	408	miR1082a	2	0	GAGGGCCGUGGCCGGUGAUGACGCA	GCGAGGGCCGUGGCCGGUG
t0003044	20	407	miR5636	2	1	UAGUCGGAGGUUGGCGGGCA	CGUAGUCGGAGGUUGACGG
t0003088	18	402	miR5636	0	1	CGUAGUCGGAGGUUGGCG	CGUAGUCGGAGGUUGACGG
t0003093	23	401	miR3438-5p	2	0	AAGGACUAAGCCAUGCAAGUGUA	UCAAGGACUAAGCCAUGCAAG
t0003113	27	399	miR2916	1	0	GGGAUCGAAGACGAUCAGAUACCGUCG	GGGGAUCGAAGACGAUCAGAUA
t0003125	19	397	miR6194	-1	0	GUAAGGGGAUCGAAGACGA	UAAGGGGAUCGAAGACGA
t0003135	23	396	miR5671a	3	0	GGUUGUGACGGGUGACGGAUCGU	CAUGGUUGUGACGGGUGAC
t0003161	19	393	miR5304-3p	0	1	AGAUGAGUCGGGUAGCUUG	AGAUGAGUAGGGUAGCUUGGG
t0003162	19	393	miR5263	1	1	GACUAGAACUGCAACGGGC	AGACUAGAACUGUAACGGG
t0003185	21	389	miR2592bi	1	0	GGGAACUUUGGGGAGACUGCC	UGGGAACUUUGGGGAGACUGCCGGU
t0003196	18	388	miR5636	-2	1	CUCGUAGUCGGAGGUUGG	CGUAGUCGGAGGUUGACGG
t0003197	29	387	miR6478	0	0	GCCGACUUAGCUCAGUUGGGAGAGCUCAA	GCCGACUUAGCUCAGUUGGGAG
t0003226	18	384	miR5671a	3	0	GGUUGUGACGGGUGACGG	CAUGGUUGUGACGGGUGAC
t0003270	19	379	miR535d	0	0	UACGACGAGGAGAGCAAGA	UACGACGAGGAGAGCAAGA
t0003273	19	379	miR473a-3p	0	0	UGAGGCCUUGGGAGGGAUG	UGAGGCCUUGGGAGGGAUGG
t0003328	20	373	miR2592bi	1	2	GGGAACUUUAAGGAGACUGC	UGGGAACUUUGGGGAGACUGCCGGU
t0003334	26	373	miR1082a	1	0	CGAGGGCCGUGGCCGGUGAUGACGCA	GCGAGGGCCGUGGCCGGUG
t0003343	27	372	miR5204	-4	0	UUCGGCUGGAAUGGGGUUGUAGGACUG	GCUGGAAUGGGGUUGUAGGAC
t0003348	24	371	miR3438-5p	1	0	CAAGGACUAAGCCAUGCAAGUGUA	UCAAGGACUAAGCCAUGCAAG
t0003369	28	370	miR2916	0	0	GGGGAUCGAAGACGAUCAGAUACCGUCG	GGGGAUCGAAGACGAUCAGAUA
t0003371	18	369	miR1858a	4	2	GGAGGACGGAGUAGGCUA	GAAGGAGGGACGGAGUAGGC
t0003373	28	369	miR5263	-2	1	GCAGACUAGAACUGCAACGGGCAAAGGG	AGACUAGAACUGUAACGGG
t0003428	28	364	miR5671a	-2	0	ACCAUGGUUGUGACGGGUGACGGAUCGU	CAUGGUUGUGACGGGUGAC
t0003448	21	361	miR2592bi	1	2	GGGAACUCUAGGGAGACUGCC	UGGGAACUUUGGGGAGACUGCCGGU
t0003463	22	359	miR5671a	-3	0	UACCAUGGUUGUGACGGGUGAC	CAUGGUUGUGACGGGUGAC
t0003547	19	350	miR9674a-3p	-2	1	CCGAAAGAUGGUGAACUAU	GUAAGAUGGUGAACUAUGC
t0003555	28	348	miR6478	0	0	GCCGACUUAGCUCAGUUGGGAGAGCCAA	GCCGACUUAGCUCAGUUGGGAG
t0003594	27	344	miR9674a-3p	-4	1	ACCCGAAAGAUGGUGAACUAUGCCGGA	GUAAGAUGGUGAACUAUGC
t0003600	19	343	miR1858a	3	2	GGGAGGACGGAGUAGGCUA	GAAGGAGGGACGGAGUAGGC
t0003607	24	342	miR5263	2	1	ACUAGAACUGCAACGGGCAAAGGG	AGACUAGAACUGUAACGGG
t0003617	27	341	miR1082a	0	0	GCGAGGGCCGUGGCCGGUGAUGACGCA	GCGAGGGCCGUGGCCGGUG
t0003640	27	340	miR5263	4	1	UAGAACUGCAACGGGCAAAGGGAAUCC	AGACUAGAACUGUAACGGG
t0003646	19	339	miR5263	2	1	ACUAGAACUGCAACGGGCA	AGACUAGAACUGUAACGGG
t0003669	28	337	miR159a.1	-1	0	GUUGGAUUGAUGGGCGCUUGCGUGUUCA	UUGGAUUGAUGGGCGCUUG
t0003669	28	337	miR159a-3p	-1	0	GUUGGAUUGAUGGGCGCUUGCGUGUUCA	UUGGAUUGAUGGGCGCUU
t0003682	23	335	miR5204	1	0	CUGGAAUGGGGUUGUAGGACUGA	GCUGGAAUGGGGUUGUAGGAC
t0003710	23	333	miR5671a	1	0	AUGGUUGUGACGGGUGACGGAUC	CAUGGUUGUGACGGGUGAC
t0003713	26	332	miR473a-3p	-4	0	CCGGUGAGGCCUUGGGAGGGAUGGAU	UGAGGCCUUGGGAGGGAUGG
t0003722	21	332	miR168a-5p	0	0	UCGCUUGGUGCAGAUCGGGAC	UCGCUUGGUGCAGAUCGGGAC
t0003734	20	331	miR6194	-2	0	AGUAAGGGGAUCGAAGACGA	UAAGGGGAUCGAAGACGA
t0003742	19	330	miR5263	3	1	CUAGAACUGCAACGGGCAA	AGACUAGAACUGUAACGGG
t0003754	28	329	miR5636	0	1	CGUAGUCGGAGGUUGGCGGGCAGUCCAG	CGUAGUCGGAGGUUGACGG
t0003764	22	327	miR9748	0	0	GGAGGAAGGUAAGGAUGACGUC	GGAGGAAGGUAAGGAUGAC
t0003765	27	327	miR3438-5p	0	0	UCAAGGACUAAGCCAUGCAAGUGUAAG	UCAAGGACUAAGCCAUGCAAG
t0003806	24	324	miR1082a	1	0	CGAGGGCCGUGGCCGGUGAUGACG	GCGAGGGCCGUGGCCGGUG
t0003815	24	324	miR5671a	1	0	AUGGUUGUGACGGGUGACGGAUCG	CAUGGUUGUGACGGGUGAC
t0003827	19	323	miR159a.1	-4	0	CGCGUUGGAUUGAUGGGCG	UUGGAUUGAUGGGCGCUUG
t0003832	22	322	miR5636	1	1	GUAGUCGGAGGUUGGCGGGCAG	CGUAGUCGGAGGUUGACGG
t0003835	21	322	miR160a-3p	1	0	CUUAUCGAGGAGCCAGCAGAG	GCUUAUCGAGGAGCCAGCAGA
t0003856	28	320	miR1082a	0	0	GCGAGGGCCGUGGCCGGUGAUGACGCAA	GCGAGGGCCGUGGCCGGUG
t0003865	28	318	miR1082a	2	0	GAGGGCCGUGGCCGGUGAUGACGCAAUG	GCGAGGGCCGUGGCCGGUG
t0003900	27	316	miR5671a	4	0	GUUGUGACGGGUGACGGAUCGUGGGUG	CAUGGUUGUGACGGGUGAC
t0003901	27	316	miR159a.1	0	0	UUGGAUUGAUGGGCGCUUGCGUGUUCA	UUGGAUUGAUGGGCGCUUG
t0003901	27	316	miR159a-3p	0	0	UUGGAUUGAUGGGCGCUUGCGUGUUCA	UUGGAUUGAUGGGCGCUU
t0003926	20	314	miR159a.1	-1	0	GUUGGAUUGAUGGGCGCUUG	UUGGAUUGAUGGGCGCUUG
t0003926	20	314	miR159a-3p	-1	0	GUUGGAUUGAUGGGCGCUUG	UUGGAUUGAUGGGCGCUU
t0003932	23	314	miR6194	-4	0	AAAGUAAGGGGAUCGAAGACGAU	UAAGGGGAUCGAAGACGA
t0003945	21	313	miR5304-3p	-2	1	UCAGAUGAGUCGGGUAGCUUG	AGAUGAGUAGGGUAGCUUGGG
t0003951	20	313	miR5204	3	0	GGAAUGGGGUUGUAGGACUG	GCUGGAAUGGGGUUGUAGGAC
t0003956	20	312	miR8175	-1	1	AAUUCCCGGCACGAGCUCCA	AUUCCCGGCACGAGCGCCA
t0003960	24	312	miR473a-3p	-2	0	GGUGAGGCCUUGGGAGGGAUGGAU	UGAGGCCUUGGGAGGGAUGG
t0003972	24	312	miR5671a	4	0	GUUGUGACGGGUGACGGAUCGUGG	CAUGGUUGUGACGGGUGAC
t0003980	27	311	miR5671a	-1	0	CCAUGGUUGUGACGGGUGACGGAUCGU	CAUGGUUGUGACGGGUGAC
t0003985	25	310	miR5263	0	1	AGACUAGAACUGCAACGGGCAAAGG	AGACUAGAACUGUAACGGG
t0004009	25	307	miR1082a	0	0	GCGAGGGCCGUGGCCGGUGAUGACG	GCGAGGGCCGUGGCCGGUG
t0004039	24	304	miR2592bi	-1	2	GUGGGAACUCUAGGGAGACUGCCG	UGGGAACUUUGGGGAGACUGCCGGU
t0004047	24	304	miR473a-3p	4	0	GCCUUGGGAGGGAUGGAUGGAUUG	UGAGGCCUUGGGAGGGAUGG
t0004063	19	303	miR5671a	1	0	AUGGUUGUGACGGGUGACG	CAUGGUUGUGACGGGUGAC
t0004110	27	299	miR5636	-2	1	CUCGUAGUCGGAGGUUGGCGGGCAGUC	CGUAGUCGGAGGUUGACGG
t0004127	27	298	miR5263	2	1	ACUAGAACUGCAACGGGCAAAGGGAAU	AGACUAGAACUGUAACGGG
t0004136	22	297	miR3438-5p	2	0	AAGGACUAAGCCAUGCAAGUGU	UCAAGGACUAAGCCAUGCAAG
t0004145	20	296	miR5671a	-3	0	UACCAUGGUUGUGACGGGUG	CAUGGUUGUGACGGGUGAC
t0004149	29	296	miR1082a	1	0	CGAGGGCCGUGGCCGGUGAUGACGCAAUG	GCGAGGGCCGUGGCCGGUG
t0004170	21	294	miR8175	-2	1	CAAUUCCCGGCACGAGCUCCA	AUUCCCGGCACGAGCGCCA
t0004180	23	293	miR3438-5p	1	0	CAAGGACUAAGCCAUGCAAGUGU	UCAAGGACUAAGCCAUGCAAG
t0004214	22	291	miR5636	-1	1	UCGUAGUCGGAGGUUGGCGGGC	CGUAGUCGGAGGUUGACGG
t0004228	28	290	miR2916	2	0	GGAUCGAAGACGAUCAGAUACCGUCGUA	GGGGAUCGAAGACGAUCAGAUA
t0004264	26	287	miR5636	2	1	UAGUCGGAGGUUGGCGGGCAGUCCAG	CGUAGUCGGAGGUUGACGG
t0004271	22	287	miR8175	-3	1	UCAAUUCCCGGCACGAGCACCA	AUUCCCGGCACGAGCGCCA
t0004306	18	285	miR5671a	0	0	CAUGGUUGUGACGGGUGA	CAUGGUUGUGACGGGUGAC
t0004316	25	284	miR5263	1	1	GACUAGAACUGCAACGGGCAAAGGG	AGACUAGAACUGUAACGGG
t0004318	22	284	miR9674a-3p	-1	1	CGAAAGAUGGUGAACUAUGCCG	GUAAGAUGGUGAACUAUGC
t0004337	24	282	miR5263	4	1	UAGAACUGCAACGGGCAAAGGGAA	AGACUAGAACUGUAACGGG
t0004347	21	281	miR5646	2	0	GAAGCAAGUUGGGAGGCGUAG	GUGAAGCAAGUUGGGAGG
t0004364	27	279	miR6177	-1	1	UUAUCGAUGGACAGAAGGCAAUUUCUA	UAUCGAUGGACAGAAGGCAAUUUCA
t0004386	24	278	miR159a.1	1	0	UGGAUUGAUGGGCGCUUGCGUGUU	UUGGAUUGAUGGGCGCUUG
t0004386	24	278	miR159a-3p	1	0	UGGAUUGAUGGGCGCUUGCGUGUU	UUGGAUUGAUGGGCGCUU
t0004401	26	277	miR1082a	2	0	GAGGGCCGUGGCCGGUGAUGACGCAA	GCGAGGGCCGUGGCCGGUG
t0004405	22	277	miR5636	0	1	CGUAGUCGGAGGUUGGCGGGCA	CGUAGUCGGAGGUUGACGG
t0004408	21	277	miR5636	4	1	GUCGGAGGUUGGCGGGCAGUC	CGUAGUCGGAGGUUGACGG
t0004421	26	276	miR8125	2	0	GGAAAGAAGUUAUGACGGUACCUGAU	CAGGAAAGAAGUUAUGACGGUA
t0004428	20	275	miR6194	-1	0	GUAAGGGGAUCGAAGACGAU	UAAGGGGAUCGAAGACGA
t0004452	25	274	miR1082a	1	0	CGAGGGCCGUGGCCGGUGAUGACGC	GCGAGGGCCGUGGCCGGUG
t0004476	28	272	miR6478	0	0	GCCGACUUAGCUCAGUUGGGAGAGCUCA	GCCGACUUAGCUCAGUUGGGAG
t0004492	26	271	miR1082a	-1	0	UGCGAGGGCCGUGGCCGGUGAUGACG	GCGAGGGCCGUGGCCGGUG
t0004506	26	270	miR5671a	4	0	GUUGUGACGGGUGACGGAUCGUGGGU	CAUGGUUGUGACGGGUGAC
t0004519	20	270	miR5263	3	1	CUAGAACUGCAACGGGCAAA	AGACUAGAACUGUAACGGG
t0004523	24	269	miR9674a-3p	-2	1	CCGAAAGAUGGUGAACUAUGCCGG	GUAAGAUGGUGAACUAUGC
t0004524	18	269	miR6194	0	0	UAAGGGGAUCGAAGACGA	UAAGGGGAUCGAAGACGA
t0004530	26	269	miR2592bi	-4	1	AUGUCGGGAACUUUGGGGAGACUGCC	UGGGAACUUUGGGGAGACUGCCGGU
t0004531	20	269	miR473a-3p	-1	0	GUGAGGCCUUGGGAGGGAUG	UGAGGCCUUGGGAGGGAUGG
t0004533	19	269	miR5671a	-1	0	CCAUGGUUGUGACGGGUGA	CAUGGUUGUGACGGGUGAC
t0004535	19	269	miR5646	4	0	AGCAAGUUGGGAGGCGUAG	GUGAAGCAAGUUGGGAGG
t0004562	25	267	miR5636	0	1	CGUAGUCGGAGGUUGGCGGGCAGUC	CGUAGUCGGAGGUUGACGG
t0004603	18	265	miR5671a	-2	0	ACCAUGGUUGUGACGGGU	CAUGGUUGUGACGGGUGAC
t0004645	18	263	miR3438-5p	-1	0	CUCAAGGACUAAGCCAUG	UCAAGGACUAAGCCAUGCAAG
t0004656	25	262	miR5671a	2	0	UGGUUGUGACGGGUGACGGAUCGUG	CAUGGUUGUGACGGGUGAC
t0004665	21	262	miR5671a	3	0	GGUUGUGACGGGUGACGGAUC	CAUGGUUGUGACGGGUGAC
t0004677	27	261	miR6173	2	0	CUGUAAACGAUGGAUACUAGAUGUUGC	AGCUGUAAACGAUGGAUACUAGA
t0004699	26	260	miR2592bi	-4	0	CGGGUGGGAACUUUGGGGAGACUGCC	UGGGAACUUUGGGGAGACUGCCGGU
t0004704	19	260	miR6194	0	0	UAAGGGGAUCGAAGACGAU	UAAGGGGAUCGAAGACGA
t0004746	30	258	miR2916	0	0	GGGGAUCGAAGACGAUCAGAUACCGUCGUA	GGGGAUCGAAGACGAUCAGAUA
t0004768	20	256	miR9674a-3p	-2	1	CCGAAAGAUGGUGAACUAUG	GUAAGAUGGUGAACUAUGC
t0004781	23	255	miR1082a	2	0	GAGGGCCGUGGCCGGUGAUGACG	GCGAGGGCCGUGGCCGGUG
t0004809	27	254	miR2916	0	0	GGGGAUCGAAGACGAUCAGAUACCGUC	GGGGAUCGAAGACGAUCAGAUA
t0004848	20	252	miR5671a	2	0	UGGUUGUGACGGGUGACGGA	CAUGGUUGUGACGGGUGAC
t0004852	23	252	miR5636	-1	1	UCGUAGUCGGAGGUUGGCGGGCA	CGUAGUCGGAGGUUGACGG
t0004879	29	250	miR2916	0	0	GGGGAUCGAAGACGAUCAGAUACCGUCGU	GGGGAUCGAAGACGAUCAGAUA
t0004898	22	249	miR6135a	-3	0	AGGUGGUAGAGUUGGUUGAUUG	UGGUAGAGUUGGUUGAUUGC
t0004904	28	249	miR5263	2	1	ACUAGAACUGCAACGGGCAAAGGGAAUC	AGACUAGAACUGUAACGGG
t0004911	22	248	miR2592bi	0	1	CGGGAACUUUGGGGAGACUGCC	UGGGAACUUUGGGGAGACUGCCGGU
t0004915	22	248	miR3438-5p	3	0	AGGACUAAGCCAUGCAAGUGUA	UCAAGGACUAAGCCAUGCAAG
t0004977	28	245	miR5671a	-3	0	UACCAUGGUUGUGACGGGUGACGGAUCG	CAUGGUUGUGACGGGUGAC
t0004993	19	244	miR8175	0	1	AUUCCCGGCACGAGCACCA	AUUCCCGGCACGAGCGCCA
t0005055	27	240	miR3438-5p	2	0	AAGGACUAAGCCAUGCAAGUGUAAGUA	UCAAGGACUAAGCCAUGCAAG
t0005064	24	240	miR159a.1	-4	0	CGCGUUGGAUUGAUGGGCGCUUGC	UUGGAUUGAUGGGCGCUUG
t0005071	24	239	miR3438-5p	0	0	UCAAGGACUAAGCCAUGCAAGUGU	UCAAGGACUAAGCCAUGCAAG
t0005107	20	237	miR5671a	-2	0	ACCAUGGUUGUGACGGGUGA	CAUGGUUGUGACGGGUGAC
t0005108	18	237	miR5671a	2	0	UGGUUGUGACGGGUGACG	CAUGGUUGUGACGGGUGAC
t0005118	28	236	miR1082a	-1	0	UGCGAGGGCCGUGGCCGGUGAUGACGCA	GCGAGGGCCGUGGCCGGUG
t0005150	21	235	miR6194	-2	0	AGUAAGGGGAUCGAAGACGAU	UAAGGGGAUCGAAGACGA
t0005151	18	235	miR5671a	4	0	GUUGUGACGGGUGACGGA	CAUGGUUGUGACGGGUGAC
t0005155	22	234	miR5304-3p	-2	1	UCAGAUGAGUCGGGUAGCUUGG	AGAUGAGUAGGGUAGCUUGGG
t0005156	19	234	miR5636	2	1	UAGUCGGAGGUUGGCGGGC	CGUAGUCGGAGGUUGACGG
t0005164	23	234	miR2592bi	0	2	UGGGAACUCUAGGGAGACUGCCG	UGGGAACUUUGGGGAGACUGCCGGU
t0005165	23	234	miR3438-5p	3	0	AGGACUAAGCCAUGCAAGUGUAA	UCAAGGACUAAGCCAUGCAAG
t0005182	20	233	miR5646	3	0	AAGCAAGUUGGGAGGCGUAG	GUGAAGCAAGUUGGGAGG
t0005185	28	233	miR159a.1	1	0	UGGAUUGAUGGGCGCUUGCGUGUUCAGC	UUGGAUUGAUGGGCGCUUG
t0005185	28	233	miR159a-3p	1	0	UGGAUUGAUGGGCGCUUGCGUGUUCAGC	UUGGAUUGAUGGGCGCUU
t0005195	29	233	miR2916	-1	0	AGGGGAUCGAAGACGAUCAGAUACCGUCG	GGGGAUCGAAGACGAUCAGAUA
t0005234	25	231	miR5263	-3	1	AGCAGACUAGAACUGCAACGGGCAA	AGACUAGAACUGUAACGGG
t0005236	23	231	miR8175	-4	1	UUCAAUUCCCGGCACGAGCUCCA	AUUCCCGGCACGAGCGCCA
t0005248	27	230	miR5636	0	1	CGUAGUCGGAGGUUGGCGGGCAGUCCA	CGUAGUCGGAGGUUGACGG
t0005264	23	230	miR9748	0	0	GGAGGAAGGUAAGGAUGACGUCA	GGAGGAAGGUAAGGAUGAC
t0005274	26	229	miR5263	-1	1	CAGACUAGAACUGCAACGGGCAAAGG	AGACUAGAACUGUAACGGG
t0005294	24	228	miR6135a	-4	0	GAGGUGGUAGAGUUGGUUGAUUGC	UGGUAGAGUUGGUUGAUUGC
t0005326	26	226	miR3438-5p	0	0	UCAAGGACUAAGCCAUGCAAGUGUAA	UCAAGGACUAAGCCAUGCAAG
t0005330	28	226	miR159a.1	0	0	UUGGAUUGAUGGGCGCUUGCGUGUUCAG	UUGGAUUGAUGGGCGCUUG
t0005330	28	226	miR159a-3p	0	0	UUGGAUUGAUGGGCGCUUGCGUGUUCAG	UUGGAUUGAUGGGCGCUU
t0005345	20	225	miR4387e	-1	1	UUGUUGGUGAUUAGAGCGGU	UGUUGGUGAUAAGAGCGGUG
t0005352	24	225	miR5204	-1	0	GGCUGGAAUGGGGUUGUAGGACUG	GCUGGAAUGGGGUUGUAGGAC
t0005411	26	221	miR5671a	3	0	GGUUGUGACGGGUGACGGAUCGUGGG	CAUGGUUGUGACGGGUGAC
t0005414	18	221	miR5263	2	1	ACUAGAACUGCAACGGGC	AGACUAGAACUGUAACGGG
t0005432	25	220	miR5636	-2	1	CUCGUAGUCGGAGGUUGGCGGGCAG	CGUAGUCGGAGGUUGACGG
t0005438	29	220	miR2916	1	0	GGGAUCGAAGACGAUCAGAUACCGUCGUA	GGGGAUCGAAGACGAUCAGAUA
t0005451	20	219	miR4387e	0	0	UGUUGGUGAUAAGAGCGGUG	UGUUGGUGAUAAGAGCGGUG
t0005454	20	219	miR6300	0	0	GUUCGUGUAGUAUAAUGGUU	GUUCGUGUAGUAUAAUGGU
t0005463	19	219	miR1858a	4	2	GGAGGACGGAGUAGGCUAA	GAAGGAGGGACGGAGUAGGC
t0005486	21	218	miR171a	-3	0	GCCUGAUGAGUCGUGACAUAU	UGAUGAGUCGUGACAUAU
t0005487	23	218	miR5646	0	0	GUGAAGCAAGUUGGGAGGCGUAG	GUGAAGCAAGUUGGGAGG
t0005516	26	216	miR8125	1	0	AGGAAAGAAGUUAUGACGGUACCUGA	CAGGAAAGAAGUUAUGACGGUA
t0005517	27	216	miR473a-3p	-4	0	CCGGUGAGGCCUUGGGAGGGAUGGAUG	UGAGGCCUUGGGAGGGAUGG
t0005541	21	215	miR9674a-3p	-1	1	CGAAAGAUGGUGAACUAUGCC	GUAAGAUGGUGAACUAUGC
t0005551	24	214	miR5636	4	1	GUCGGAGGUUGGCGGGCAGUCCAG	CGUAGUCGGAGGUUGACGG
t0005581	28	213	miR6478	0	0	GCCGACUUAGCUCAGUUGGGAGAGCGCA	GCCGACUUAGCUCAGUUGGGAG
t0005585	27	213	miR5263	-2	1	GCAGACUAGAACUGCAACGGGCAAAGG	AGACUAGAACUGUAACGGG
t0005592	23	213	miR5263	2	1	ACUAGAACUGCAACGGGCAAAGG	AGACUAGAACUGUAACGGG
t0005601	26	212	miR5263	2	1	ACUAGAACUGCAACGGGCAAAGGGAA	AGACUAGAACUGUAACGGG
t0005604	23	212	miR5263	3	1	CUAGAACUGCAACGGGCAAAGGG	AGACUAGAACUGUAACGGG
t0005630	19	211	miR5671a	3	0	GGUUGUGACGGGUGACGGA	CAUGGUUGUGACGGGUGAC
t0005634	22	211	miR5671a	2	0	UGGUUGUGACGGGUGACGGAUC	CAUGGUUGUGACGGGUGAC
t0005651	23	211	miR6478	0	0	GCCGACUUAGCUCAGUUGGGAGA	GCCGACUUAGCUCAGUUGGGAG
t0005667	21	210	miR5636	0	1	CGUAGUCGGAGGUUGGCGGGC	CGUAGUCGGAGGUUGACGG
t0005674	25	210	miR473a-3p	-1	0	GUGAGGCCUUGGGAGGGAUGGAUGG	UGAGGCCUUGGGAGGGAUGG
t0005691	26	209	miR5636	-1	1	UCGUAGUCGGAGGUUGGCGGGCAGUC	CGUAGUCGGAGGUUGACGG
t0005698	20	209	miR6194	-4	0	AAAGUAAGGGGAUCGAAGAC	UAAGGGGAUCGAAGACGA
t0005701	22	208	miR4387e	-2	2	UUUGUUGGUGGUAAGAGUGGUG	UGUUGGUGAUAAGAGCGGUG
t0005727	23	207	miR5636	2	1	UAGUCGGAGGUUGGCGGGCAGUC	CGUAGUCGGAGGUUGACGG
t0005728	25	207	miR5671a	1	0	AUGGUUGUGACGGGUGACGGAUCGU	CAUGGUUGUGACGGGUGAC
t0005759	19	206	miR8175	0	0	AUUCCCGGCACGAGCGCCA	AUUCCCGGCACGAGCGCCA
t0005769	20	206	miR1082a	-1	0	UGCGAGGGCCGUGGCCGGUG	GCGAGGGCCGUGGCCGGUG
t0005770	31	205	miR5636	-3	1	GCUCGUAGUCGGAGGUUGGCGGGCAGUCCAG	CGUAGUCGGAGGUUGACGG
t0005788	22	205	miR6173	3	0	UGUAAACGAUGGAUACUAGAUG	AGCUGUAAACGAUGGAUACUAGA
t0005790	20	205	miR9674a-3p	-3	1	CCCGAAAGAUGGUGAACUAU	GUAAGAUGGUGAACUAUGC
t0005821	18	203	miR8175	1	1	UUCCCGGCACGAGCUCCA	AUUCCCGGCACGAGCGCCA
t0005832	18	203	miR9674a-3p	1	1	AAAGAUGGUGAACUAUGC	GUAAGAUGGUGAACUAUGC
t0005841	21	203	miR9748	1	0	GAGGAAGGUAAGGAUGACGUC	GGAGGAAGGUAAGGAUGAC
t0005846	28	203	miR2916	1	0	GGGAUCGAAGACGAUCAGAUACCGUCGU	GGGGAUCGAAGACGAUCAGAUA
t0005853	21	202	miR2592bi	3	2	GAACUUUAAGGAGACUGCCGG	UGGGAACUUUGGGGAGACUGCCGGU
t0005863	29	202	miR5671a	-2	0	ACCAUGGUUGUGACGGGUGACGGAUCGUG	CAUGGUUGUGACGGGUGAC
t0005933	26	199	miR5636	-2	1	CUCGUAGUCGGAGGUUGGCGGGCAGU	CGUAGUCGGAGGUUGACGG
t0005960	22	198	miR4387e	-2	2	UUUGAUGGUGGUAAGAGCGGUG	UGUUGGUGAUAAGAGCGGUG
t0005995	27	197	miR3438-5p	-1	0	CUCAAGGACUAAGCCAUGCAAGUGUAA	UCAAGGACUAAGCCAUGCAAG
t0005996	21	197	miR6173	4	0	GUAAACGAUGGAUACUAGAUG	AGCUGUAAACGAUGGAUACUAGA
t0006002	22	197	miR8175	-3	0	UCAAUUCCCGGCACGAGCGCCA	AUUCCCGGCACGAGCGCCA
t0006019	21	196	miR3438-5p	3	0	AGGACUAAGCCAUGCAAGUGU	UCAAGGACUAAGCCAUGCAAG
t0006021	21	196	miR473a-3p	1	0	GAGGCCUUGGGAGGGAUGGAU	UGAGGCCUUGGGAGGGAUGG
t0006048	26	195	miR2916	0	0	GGGGAUCGAAGACGAUCAGAUACCGU	GGGGAUCGAAGACGAUCAGAUA
t0006050	25	195	miR9674a-3p	-3	1	CCCGAAAGAUGGUGAACUAUGCCGG	GUAAGAUGGUGAACUAUGC
t0006067	21	195	miR5671a	-3	0	UACCAUGGUUGUGACGGGUGA	CAUGGUUGUGACGGGUGAC
t0006073	23	195	miR6300	0	0	GUUCGUGUAGUAUAAUGGUUAGU	GUUCGUGUAGUAUAAUGGU
t0006086	19	194	miR4387e	0	1	UGUUGGUGGUAAGAGCGGU	UGUUGGUGAUAAGAGCGGUG
t0006103	29	194	miR1082a	0	0	GCGAGGGCCGUGGCCGGUGAUGACGCAAU	GCGAGGGCCGUGGCCGGUG
t0006166	21	191	miR6173	3	0	UGUAAACGAUGGAUACUAGAU	AGCUGUAAACGAUGGAUACUAGA
t0006190	27	191	miR6300	0	0	GUUCGUGUAGUAUAAUGGUUAGUAUAU	GUUCGUGUAGUAUAAUGGU
t0006191	22	191	miR4387e	-2	2	UUUGUUGGUGGUAUGAGCGGUG	UGUUGGUGAUAAGAGCGGUG
t0006193	28	191	miR5263	0	1	AGACUAGAACUGCAACGGGCAAAGGGAA	AGACUAGAACUGUAACGGG
t0006200	21	190	miR6135a	-4	0	GAGGUGGUAGAGUUGGUUGAU	UGGUAGAGUUGGUUGAUUGC
t0006220	26	189	miR6173	-2	0	CUAGCUGUAAACGAUGGAUACUAGAU	AGCUGUAAACGAUGGAUACUAGA
t0006242	18	188	miR2592bi	3	2	GAACUUUAAGGAGACUGC	UGGGAACUUUGGGGAGACUGCCGGU
t0006256	23	188	miR2592bi	0	1	CGGGAACUUUGGGGAGACUGCCG	UGGGAACUUUGGGGAGACUGCCGGU
t0006259	21	188	miR5646	4	0	AGCAAGUUGGGAGGCGUAGCA	GUGAAGCAAGUUGGGAGG
t0006263	23	188	miR6173	1	0	GCUGUAAACGAUGGAUACUAGAU	AGCUGUAAACGAUGGAUACUAGA
t0006267	19	188	miR6300	0	0	GUUCGUGUAGUAUAAUGGU	GUUCGUGUAGUAUAAUGGU
t0006268	25	188	miR3438-5p	0	0	UCAAGGACUAAGCCAUGCAAGUGUA	UCAAGGACUAAGCCAUGCAAG
t0006270	30	188	miR5263	-2	1	GCAGACUAGAACUGCAACGGGCAAAGGGAA	AGACUAGAACUGUAACGGG
t0006275	29	188	miR1082a	-1	0	UGCGAGGGCCGUGGCCGGUGAUGACGCAA	GCGAGGGCCGUGGCCGGUG
t0006303	28	187	miR9674a-3p	-2	1	CCGAAAGAUGGUGAACUAUGCCGGAGUA	GUAAGAUGGUGAACUAUGC
t0006310	21	186	miR9674a-3p	-2	1	CCGAAAGAUGGUGAACUAUGC	GUAAGAUGGUGAACUAUGC
t0006324	25	186	miR9674a-3p	-1	1	CGAAAGAUGGUGAACUAUGCCGGAG	GUAAGAUGGUGAACUAUGC
t0006341	28	185	miR5636	4	1	GUCGGAGGUUGGCGGGCAGUCCAGGGCG	CGUAGUCGGAGGUUGACGG
t0006367	22	184	miR2592bi	1	2	GGGAACUCUAGGGAGACUGCCG	UGGGAACUUUGGGGAGACUGCCGGU
t0006383	21	184	miR6194	-3	0	AAGUAAGGGGAUCGAAGACGA	UAAGGGGAUCGAAGACGA
t0006388	27	184	miR5263	1	1	GACUAGAACUGCAACGGGCAAAGGGAA	AGACUAGAACUGUAACGGG
t0006390	20	184	miR8175	-1	1	AAUUCCCGGCACGAGCACCA	AUUCCCGGCACGAGCGCCA
t0006395	22	183	miR2592bi	0	2	UGGGAACUCUAGGGAGACUGCC	UGGGAACUUUGGGGAGACUGCCGGU
t0006396	20	183	miR5304-3p	-3	1	UUCAGAUGAGUCGGGUAGCU	AGAUGAGUAGGGUAGCUUGGG
t0006433	22	182	miR4387e	-2	0	UUUGUUGGUGAUAAGAGCGGUG	UGUUGGUGAUAAGAGCGGUG
t0006443	19	182	miR535d	-3	0	CUGUACGACGAGGAGAGCA	UACGACGAGGAGAGCAAGA
t0006453	21	182	miR5263	3	1	CUAGAACUGCAACGGGCAAAG	AGACUAGAACUGUAACGGG
t0006475	18	181	miR5636	4	1	GUCGGAGGUUGGCGGGCA	CGUAGUCGGAGGUUGACGG
t0006476	30	181	miR2916	1	0	GGGAUCGAAGACGAUCAGAUACCGUCGUAG	GGGGAUCGAAGACGAUCAGAUA
t0006488	22	181	miR5646	1	0	UGAAGCAAGUUGGGAGGCGUAG	GUGAAGCAAGUUGGGAGG
t0006503	24	181	miR5671a	2	0	UGGUUGUGACGGGUGACGGAUCGU	CAUGGUUGUGACGGGUGAC
t0006522	23	180	miR5636	0	1	CGUAGUCGGAGGUUGGCGGGCAG	CGUAGUCGGAGGUUGACGG
t0006523	18	180	miR159a.1	-4	0	CGCGUUGGAUUGAUGGGC	UUGGAUUGAUGGGCGCUUG
t0006530	24	180	miR6478	0	0	GCCGACUUAGCUCAGUUGGGAGAG	GCCGACUUAGCUCAGUUGGGAG
t0006565	22	178	miR473a-3p	-1	0	GUGAGGCCUUGGGAGGGAUGGA	UGAGGCCUUGGGAGGGAUGG
t0006588	20	177	miR5636	4	1	GUCGGAGGUUGGCGGGCAGU	CGUAGUCGGAGGUUGACGG
t0006650	25	175	miR5636	1	1	GUAGUCGGAGGUUGGCGGGCAGUCC	CGUAGUCGGAGGUUGACGG
t0006664	25	175	miR3438-5p	-1	0	CUCAAGGACUAAGCCAUGCAAGUGU	UCAAGGACUAAGCCAUGCAAG
t0006678	24	175	miR5636	0	1	CGUAGUCGGAGGUUGGCGGGCAGU	CGUAGUCGGAGGUUGACGG
t0006680	24	174	miR6173	0	0	AGCUGUAAACGAUGGAUACUAGAU	AGCUGUAAACGAUGGAUACUAGA
t0006692	25	174	miR6173	3	0	UGUAAACGAUGGAUACUAGAUGUUG	AGCUGUAAACGAUGGAUACUAGA
t0006695	25	174	miR5671a	3	0	GGUUGUGACGGGUGACGGAUCGUGG	CAUGGUUGUGACGGGUGAC
t0006744	25	173	miR3438-5p	-2	0	UCUCAAGGACUAAGCCAUGCAAGUG	UCAAGGACUAAGCCAUGCAAG
t0006748	25	172	miR8125	1	0	AGGAAAGAAGUUAUGACGGUACCUG	CAGGAAAGAAGUUAUGACGGUA
t0006750	27	172	miR5263	3	1	CUAGAACUGCAACGGGCAAAGGGAAUC	AGACUAGAACUGUAACGGG
t0006754	23	172	miR6173	2	0	CUGUAAACGAUGGAUACUAGAUG	AGCUGUAAACGAUGGAUACUAGA
t0006776	22	172	miR4387e	-2	2	UUUGUAGGUGGUAAGAGCGGUG	UGUUGGUGAUAAGAGCGGUG
t0006782	26	172	miR8125	0	0	CAGGAAAGAAGUUAUGACGGUACCUG	CAGGAAAGAAGUUAUGACGGUA
t0006827	19	170	miR159a.1	0	0	UUGGAUUGAUGGGCGCUUG	UUGGAUUGAUGGGCGCUUG
t0006827	19	170	miR159a-3p	0	0	UUGGAUUGAUGGGCGCUUG	UUGGAUUGAUGGGCGCUU
t0006833	21	170	miR9748	0	0	GGAGGAAGGUAAGGAUGACGU	GGAGGAAGGUAAGGAUGAC
t0006858	26	169	miR3438-5p	-2	0	UCUCAAGGACUAAGCCAUGCAAGUGU	UCAAGGACUAAGCCAUGCAAG
t0006870	19	169	miR159a.1	-1	0	GUUGGAUUGAUGGGCGCUU	UUGGAUUGAUGGGCGCUUG
t0006870	19	169	miR159a-3p	-1	0	GUUGGAUUGAUGGGCGCUU	UUGGAUUGAUGGGCGCUU
t0006906	22	168	miR5263	4	1	UAGAACUGCAACGGGCAAAGGG	AGACUAGAACUGUAACGGG
t0006912	27	168	miR5671a	-3	0	UACCAUGGUUGUGACGGGUGACGGAUC	CAUGGUUGUGACGGGUGAC
t0006921	27	168	miR6478	0	0	GCCGACUUAGCUCAGUUGGGAGAGCCA	GCCGACUUAGCUCAGUUGGGAG
t0006926	22	168	miR4387e	-3	0	UAUUGUUGGUGAUAAGAGCGGU	UGUUGGUGAUAAGAGCGGUG
t0006929	20	168	miR5646	4	0	AGCAAGUUGGGAGGCGUAGC	GUGAAGCAAGUUGGGAGG
t0006937	27	168	miR9674a-3p	-2	1	CCGAAAGAUGGUGAACUAUGCCGGAGU	GUAAGAUGGUGAACUAUGC
t0006946	21	167	miR8175	-2	1	CAAUUCCCGGCACGAGCACCA	AUUCCCGGCACGAGCGCCA
t0006951	26	167	miR3438-5p	3	0	AGGACUAAGCCAUGCAAGUGUAAGUA	UCAAGGACUAAGCCAUGCAAG
t0006964	19	167	miR5671a	-3	0	UACCAUGGUUGUGACGGGU	CAUGGUUGUGACGGGUGAC
t0007002	27	166	miR5636	4	1	GUCGGAGGUUGGCGGGCAGUCCAGGGC	CGUAGUCGGAGGUUGACGG
t0007011	29	165	miR5636	-2	1	CUCGUAGUCGGAGGUUGGCGGGCAGUCCA	CGUAGUCGGAGGUUGACGG
t0007023	28	165	miR5671a	0	0	CAUGGUUGUGACGGGUGACGGAUCGUGG	CAUGGUUGUGACGGGUGAC
t0007058	27	164	miR8125	1	0	AGGAAAGAAGUUAUGACGGUACCUGAU	CAGGAAAGAAGUUAUGACGGUA
t0007072	28	164	miR5263	1	1	GACUAGAACUGCAACGGGCAAAGGGAAU	AGACUAGAACUGUAACGGG
t0007104	26	163	miR3438-5p	-1	0	CUCAAGGACUAAGCCAUGCAAGUGUA	UCAAGGACUAAGCCAUGCAAG
t0007114	24	162	miR8125	2	0	GGAAAGAAGUUAUGACGGUACCUG	CAGGAAAGAAGUUAUGACGGUA
t0007163	19	161	miR8049-5p	-2	0	UACAAGAGCUUGCAGACAU	CAAGAGCUUGCAGACAUCA
t0007207	22	160	miR473a-3p	0	0	UGAGGCCUUGGGAGGGAUGGAU	UGAGGCCUUGGGAGGGAUGG
t0007217	22	160	miR2592bi	1	1	GGGAACUUUAGGGAGACUGCCG	UGGGAACUUUGGGGAGACUGCCGGU
t0007222	24	159	miR8125	1	0	AGGAAAGAAGUUAUGACGGUACCU	CAGGAAAGAAGUUAUGACGGUA
t0007225	18	159	miR6194	1	0	AAGGGGAUCGAAGACGAU	UAAGGGGAUCGAAGACGA
t0007229	20	159	miR1858a	3	2	GGGAGGACGGAGUAGGCUAA	GAAGGAGGGACGGAGUAGGC
t0007232	28	159	miR3438-5p	-1	0	CUCAAGGACUAAGCCAUGCAAGUGUAAG	UCAAGGACUAAGCCAUGCAAG
t0007270	23	158	miR5646	2	0	GAAGCAAGUUGGGAGGCGUAGCA	GUGAAGCAAGUUGGGAGG
t0007300	18	157	miR5671a	1	0	AUGGUUGUGACGGGUGAC	CAUGGUUGUGACGGGUGAC
t0007308	21	157	miR5304-3p	-3	1	UUCAGAUGAGUCGGGUAGCUU	AGAUGAGUAGGGUAGCUUGGG
t0007318	23	157	miR6135a	4	0	AGAGUUGGUUGAUUGCGUCUGAU	UGGUAGAGUUGGUUGAUUGC
t0007319	20	157	miR4387e	-2	0	AUUGUUGGUGAUAAGAGCGG	UGUUGGUGAUAAGAGCGGUG
t0007342	19	156	miR8049-5p	2	0	AGAGCUUGCAGACAUCACC	CAAGAGCUUGCAGACAUCA
t0007347	20	156	miR1858a	4	2	GGAGGACGGAGUAGGCUAAA	GAAGGAGGGACGGAGUAGGC
t0007399	23	155	miR8175	-4	1	UUCAAUUCCCGGCACGAGCACCA	AUUCCCGGCACGAGCGCCA
t0007416	20	154	miR2592bi	2	1	GGAACUUUAGGGAGACUGCC	UGGGAACUUUGGGGAGACUGCCGGU
t0007445	20	154	miR159a.1	1	0	UGGAUUGAUGGGCGCUUGCG	UUGGAUUGAUGGGCGCUUG
t0007445	20	154	miR159a-3p	1	0	UGGAUUGAUGGGCGCUUGCG	UUGGAUUGAUGGGCGCUU
t0007462	22	153	miR4387e	-2	1	AUUGUUGGUGGUAAGAGCGGUG	UGUUGGUGAUAAGAGCGGUG
t0007487	20	153	miR5072	1	0	GAUUCUCCCAGCGGACCCCA	CGAUUCUCCCAGCGGACCCCA
t0007489	27	153	miR2916	2	0	GGAUCGAAGACGAUCAGAUACCGUCGU	GGGGAUCGAAGACGAUCAGAUA
t0007527	20	152	miR2592bi	2	0	GGAACUUUGGGGAGACUGCC	UGGGAACUUUGGGGAGACUGCCGGU
t0007536	24	152	miR9748	0	0	GGAGGAAGGUAAGGAUGACGUCAA	GGAGGAAGGUAAGGAUGAC
t0007539	19	152	miR5636	3	1	AGUCGGAGGUUGGCGGGCA	CGUAGUCGGAGGUUGACGG
t0007569	26	151	miR5263	-3	1	AGCAGACUAGAACUGCAACGGGCAAA	AGACUAGAACUGUAACGGG
t0007614	27	150	miR5671a	1	0	AUGGUUGUGACGGGUGACGGAUCGUGG	CAUGGUUGUGACGGGUGAC
t0007617	27	150	miR6177	0	1	UAUCGAUGGACAGAAGGCAAUUUCUAU	UAUCGAUGGACAGAAGGCAAUUUCA
t0007621	24	150	miR8125	3	2	GGAAGAAGUUCUGACGGUACCUGA	CAGGAAAGAAGUUAUGACGGUA
t0007646	21	149	miR159a.1	-1	0	GUUGGAUUGAUGGGCGCUUGC	UUGGAUUGAUGGGCGCUUG
t0007646	21	149	miR159a-3p	-1	0	GUUGGAUUGAUGGGCGCUUGC	UUGGAUUGAUGGGCGCUU
t0007654	25	149	miR2592bi	-3	1	UGUCGGGAACUUUGGGGAGACUGCC	UGGGAACUUUGGGGAGACUGCCGGU
t0007669	29	149	miR5263	3	1	CUAGAACUGCAACGGGCAAAGGGAAUCCG	AGACUAGAACUGUAACGGG
t0007681	22	148	miR6135a	-4	0	GAGGUGGUAGAGUUGGUUGAUU	UGGUAGAGUUGGUUGAUUGC
t0007731	27	147	miR1082a	-1	0	UGCGAGGGCCGUGGCCGGUGAUGACGC	GCGAGGGCCGUGGCCGGUG
t0007744	22	147	miR9748	1	0	GAGGAAGGUAAGGAUGACGUCA	GGAGGAAGGUAAGGAUGAC
t0007766	21	147	miR9674a-3p	2	0	AAGAUGGUGAACUAUGCCGGA	GUAAGAUGGUGAACUAUGC
t0007768	25	146	miR5636	2	1	UAGUCGGAGGUUGGCGGGCAGUCCA	CGUAGUCGGAGGUUGACGG
t0007788	24	146	miR1082a	2	0	GAGGGCCGUGGCCGGUGAUGACGC	GCGAGGGCCGUGGCCGGUG
t0007794	27	146	miR6135a	-4	0	GAGGUGGUAGAGUUGGUUGAUUGCGUC	UGGUAGAGUUGGUUGAUUGC
t0007800	20	146	miR159a.1	0	0	UUGGAUUGAUGGGCGCUUGC	UUGGAUUGAUGGGCGCUUG
t0007800	20	146	miR159a-3p	0	0	UUGGAUUGAUGGGCGCUUGC	UUGGAUUGAUGGGCGCUU
t0007822	27	145	miR473a-3p	1	0	GAGGCCUUGGGAGGGAUGGAUGGAUUG	UGAGGCCUUGGGAGGGAUGG
t0007829	23	145	miR160a-3p	1	0	CUUAUCGAGGAGCCAGCAGAGGG	GCUUAUCGAGGAGCCAGCAGA
t0007884	26	144	miR5263	3	1	CUAGAACUGCAACGGGCAAAGGGAAU	AGACUAGAACUGUAACGGG
t0007918	26	143	miR1082a	0	0	GCGAGGGCCGUGGCCGGUGAUGACGC	GCGAGGGCCGUGGCCGGUG
t0007921	18	143	miR1858a	3	2	GGGAGGACGGAGUAGGCU	GAAGGAGGGACGGAGUAGGC
t0007956	19	142	miR160a-3p	3	0	UAUCGAGGAGCCAGCAGAG	GCUUAUCGAGGAGCCAGCAGA
t0007981	27	142	miR473a-3p	-1	0	GUGAGGCCUUGGGAGGGAUGGAUGGAU	UGAGGCCUUGGGAGGGAUGG
t0008005	29	141	miR5263	-3	1	AGCAGACUAGAACUGCAACGGGCAAAGGG	AGACUAGAACUGUAACGGG
t0008007	21	141	miR8125	1	0	AGGAAAGAAGUUAUGACGGUA	CAGGAAAGAAGUUAUGACGGUA
t0008010	22	141	miR4387e	-2	2	UUUGUUGGUGGUAAGGGCGGUG	UGUUGGUGAUAAGAGCGGUG
t0008038	27	141	miR8125	2	0	GGAAAGAAGUUAUGACGGUACCUGAUG	CAGGAAAGAAGUUAUGACGGUA
t0008073	19	140	miR397	-4	2	GGGGUUGUGGCGCAGUGGU	UUGAGGCGCAGCGGUUGAUGU
t0008110	20	139	miR5304-3p	-4	1	UUUCAGAUGAGUCGGGUAGC	AGAUGAGUAGGGUAGCUUGGG
t0008146	20	138	miR156a-5p	0	0	UGACAGAAGAGAGUGAGCAC	UGACAGAAGAGAGUGAGCAC
t0008156	18	138	miR9674a-3p	-2	1	CCGAAAGAUGGUGAACUA	GUAAGAUGGUGAACUAUGC
t0008177	26	137	miR8640	0	0	UCUGACACUGUGCAACUGUAAACGCA	UCUGACACUGUGCAACUGUAAACGC
t0008179	25	137	miR9748	0	0	GGAGGAAGGUAAGGAUGACGUCAAG	GGAGGAAGGUAAGGAUGAC
t0008195	22	137	miR6300	0	0	GUUCGUGUAGUAUAAUGGUUAG	GUUCGUGUAGUAUAAUGGU
t0008225	23	136	miR473a-3p	0	0	UGAGGCCUUGGGAGGGAUGGAUG	UGAGGCCUUGGGAGGGAUGG
t0008232	24	136	miR6173	1	0	GCUGUAAACGAUGGAUACUAGAUG	AGCUGUAAACGAUGGAUACUAGA
t0008295	21	135	miR9674a-3p	-3	1	CCCGAAAGAUGGUGAACUAUG	GUAAGAUGGUGAACUAUGC
t0008317	23	135	miR159a.1	1	0	UGGAUUGAUGGGCGCUUGCGUGU	UUGGAUUGAUGGGCGCUUG
t0008317	23	135	miR159a-3p	1	0	UGGAUUGAUGGGCGCUUGCGUGU	UUGGAUUGAUGGGCGCUU
t0008319	24	134	miR5263	1	1	GACUAGAACUGCAACGGGCAAAGG	AGACUAGAACUGUAACGGG
t0008327	21	134	miR4387e	-1	2	UUGUUGGUAAUUAGAGCGGUG	UGUUGGUGAUAAGAGCGGUG
t0008329	20	134	miR5304-3p	1	1	GAUGAGUCGGGUAGCUUGGG	AGAUGAGUAGGGUAGCUUGGG
t0008352	29	134	miR5263	4	1	UAGAACUGCAACGGGCAAAGGGAAUCCGA	AGACUAGAACUGUAACGGG
t0008402	21	133	miR6300	0	0	GUUCGUGUAGUAUAAUGGUUA	GUUCGUGUAGUAUAAUGGU
t0008407	19	133	miR9748	0	0	GGAGGAAGGUAAGGAUGAC	GGAGGAAGGUAAGGAUGAC
t0008416	20	133	miR5204	4	0	GAAUGGGGUUGUAGGACUAA	GCUGGAAUGGGGUUGUAGGAC
t0008427	22	132	miR4387e	-2	2	UUUGUUGGUAGUAAGAGCGGUG	UGUUGGUGAUAAGAGCGGUG
t0008452	28	132	miR5263	-3	1	AGCAGACUAGAACUGCAACGGGCAAAGG	AGACUAGAACUGUAACGGG
t0008478	19	131	miR5304-3p	-3	1	UUCAGAUGAGUCGGGUAGC	AGAUGAGUAGGGUAGCUUGGG
t0008490	21	131	miR1858a	3	2	GGGAGGACGGAGUAGGCUAAA	GAAGGAGGGACGGAGUAGGC
t0008547	22	130	miR4387e	-2	2	UUUGUUGGAGGUAAGAGCGGUG	UGUUGGUGAUAAGAGCGGUG
t0008618	22	129	miR6194	-3	0	AAGUAAGGGGAUCGAAGACGAU	UAAGGGGAUCGAAGACGA
t0008628	20	128	miR2592bi	2	2	GGAACUCUAGGGAGACUGCC	UGGGAACUUUGGGGAGACUGCCGGU
t0008644	21	128	miR5304-3p	-4	1	UUUCAGAUGAGUCGGGUAGCU	AGAUGAGUAGGGUAGCUUGGG
t0008683	22	127	miR6478	0	0	GCCGACUUAGCUCAGUUGGGAG	GCCGACUUAGCUCAGUUGGGAG
t0008690	20	127	miR8175	-1	0	AAUUCCCGGCACGAGCGCCA	AUUCCCGGCACGAGCGCCA
t0008692	21	127	miR8175	-2	0	CAAUUCCCGGCACGAGCGCCA	AUUCCCGGCACGAGCGCCA
t0008703	24	127	miR5304-3p	-2	1	UCAGAUGAGUCGGGUAGCUUGGGA	AGAUGAGUAGGGUAGCUUGGG
t0008736	26	127	miR5671a	-3	0	UACCAUGGUUGUGACGGGUGACGGAU	CAUGGUUGUGACGGGUGAC
t0008810	20	125	miR9748	2	0	AGGAAGGUAAGGAUGACGUC	GGAGGAAGGUAAGGAUGAC
t0008846	20	124	miR9484	2	0	UGCAGGGACAAGUAGUCGUU	UGUGCAGGGACAAGUAGUC
t0008848	20	124	miR5263	4	1	UAGAACUGCAACGGGCAAAG	AGACUAGAACUGUAACGGG
t0008850	20	124	miR4387e	0	1	UGUUGGUGAUUAGAGCGGUG	UGUUGGUGAUAAGAGCGGUG
t0008864	25	124	miR6135a	-4	0	GAGGUGGUAGAGUUGGUUGAUUGCG	UGGUAGAGUUGGUUGAUUGC
t0008873	27	124	miR1858a	4	1	GAGGGACGGAGAAGGCUAAAUCAGCCG	GAAGGAGGGACGGAGUAGGC
t0008905	24	123	miR5671a	-3	0	UACCAUGGUUGUGACGGGUGACGG	CAUGGUUGUGACGGGUGAC
t0008956	18	123	miR8175	1	1	UUCCCGGCACGAGCACCA	AUUCCCGGCACGAGCGCCA
t0009014	22	121	miR2592bi	1	0	GGGAACUUUGGGGAGACUGCCG	UGGGAACUUUGGGGAGACUGCCGGU
t0009016	29	121	miR2916	2	0	GGAUCGAAGACGAUCAGAUACCGUCGUAG	GGGGAUCGAAGACGAUCAGAUA
t0009021	24	121	miR3438-5p	3	0	AGGACUAAGCCAUGCAAGUGUAAG	UCAAGGACUAAGCCAUGCAAG
t0009047	29	121	miR5636	-1	1	UCGUAGUCGGAGGUUGGCGGGCAGUCCAG	CGUAGUCGGAGGUUGACGG
t0009076	25	120	miR6173	0	0	AGCUGUAAACGAUGGAUACUAGAUG	AGCUGUAAACGAUGGAUACUAGA
t0009086	23	120	miR5204	1	0	CUGGAAUGGGGUUGUAGGACUAA	GCUGGAAUGGGGUUGUAGGAC
t0009106	20	120	miR6173	4	0	GUAAACGAUGGAUACUAGAU	AGCUGUAAACGAUGGAUACUAGA
t0009121	25	120	miR5263	3	1	CUAGAACUGCAACGGGCAAAGGGAA	AGACUAGAACUGUAACGGG
t0009128	22	120	miR4387e	-2	2	UUUGUUGGUGGUAAGUGCGGUG	UGUUGGUGAUAAGAGCGGUG
t0009139	18	119	miR159a.1	-1	0	GUUGGAUUGAUGGGCGCU	UUGGAUUGAUGGGCGCUUG
t0009139	18	119	miR159a-3p	-1	0	GUUGGAUUGAUGGGCGCU	UUGGAUUGAUGGGCGCUU
t0009144	28	119	miR5636	1	1	GUAGUCGGAGGUUGGCGGGCAGUCCAGG	CGUAGUCGGAGGUUGACGG
t0009165	20	119	miR9748	0	0	GGAGGAAGGUAAGGAUGACG	GGAGGAAGGUAAGGAUGAC
t0009193	20	119	miR8049-5p	-1	0	ACAAGAGCUUGCAGACAUCA	CAAGAGCUUGCAGACAUCA
t0009220	24	118	miR9674a-3p	-1	1	CGAAAGAUGGUGAACUAUGCCGGA	GUAAGAUGGUGAACUAUGC
t0009248	18	118	miR5671a	-3	0	UACCAUGGUUGUGACGGG	CAUGGUUGUGACGGGUGAC
t0009257	28	118	miR3438-5p	-2	0	UCUCAAGGACUAAGCCAUGCAAGUGUAA	UCAAGGACUAAGCCAUGCAAG
t0009266	22	118	miR4387e	-2	2	UUUGUUGGUGGAAAGAGCGGUG	UGUUGGUGAUAAGAGCGGUG
t0009283	28	117	miR5263	3	1	CUAGAACUGCAACGGGCAAAGGGAAUCC	AGACUAGAACUGUAACGGG
t0009290	23	117	miR1858a	4	2	GGAGGACGGAGUAGGCUAAACAA	GAAGGAGGGACGGAGUAGGC
t0009303	24	117	miR9674a-3p	2	0	AAGAUGGUGAACUAUGCCGGAGUA	GUAAGAUGGUGAACUAUGC
t0009323	22	117	miR5646	4	0	AGCAAGUUGGGAGGCGUAGCAU	GUGAAGCAAGUUGGGAGG
t0009362	23	116	miR8125	3	0	GAAAGAAGUUAUGACGGUACCUG	CAGGAAAGAAGUUAUGACGGUA
t0009368	27	116	miR473a-3p	-2	0	GGUGAGGCCUUGGGAGGGAUGGAUGGA	UGAGGCCUUGGGAGGGAUGG
t0009383	21	116	miR5204	3	0	GGAAUGGGGUUGUAGGACUGA	GCUGGAAUGGGGUUGUAGGAC
t0009394	23	116	miR5636	4	1	GUCGGAGGUUGGCGGGCAGUCCA	CGUAGUCGGAGGUUGACGG
t0009397	23	116	miR5671a	2	0	UGGUUGUGACGGGUGACGGAUCG	CAUGGUUGUGACGGGUGAC
t0009420	27	116	miR3438-5p	-2	0	UCUCAAGGACUAAGCCAUGCAAGUGUA	UCAAGGACUAAGCCAUGCAAG
t0009432	22	115	miR4387e	-2	2	UUUGUUGAUGGUAAGAGCGGUG	UGUUGGUGAUAAGAGCGGUG
t0009461	25	115	miR1858a	3	2	GGGAGGACGGAGUAGGCUAAACAAG	GAAGGAGGGACGGAGUAGGC
t0009471	18	115	miR9748	0	0	GGAGGAAGGUAAGGAUGA	GGAGGAAGGUAAGGAUGAC
t0009475	21	115	miR159a.1	-2	0	CGUUGGAUUGAUGGGCGCUUG	UUGGAUUGAUGGGCGCUUG
t0009480	20	114	miR8125	2	0	GGAAAGAAGUUAUGACGGUA	CAGGAAAGAAGUUAUGACGGUA
t0009492	29	114	miR6478	0	0	GCCGACUUAGCUCAGUUGGGAGAGCGCAA	GCCGACUUAGCUCAGUUGGGAG
t0009507	22	114	miR5304-3p	0	1	AGAUGAGUCGGGUAGCUUGGGA	AGAUGAGUAGGGUAGCUUGGG
t0009523	21	114	miR5646	3	0	AAGCAAGUUGGGAGGCGUAGC	GUGAAGCAAGUUGGGAGG
t0009544	22	113	miR4387e	-2	2	UUUGUUGGUGGCAAGAGCGGUG	UGUUGGUGAUAAGAGCGGUG
t0009550	28	113	miR3438-5p	2	0	AAGGACUAAGCCAUGCAAGUGUAAGUAU	UCAAGGACUAAGCCAUGCAAG
t0009563	23	113	miR5671a	-4	0	UUACCAUGGUUGUGACGGGUGAC	CAUGGUUGUGACGGGUGAC
t0009596	19	113	miR8049-5p	-3	0	CCACAAGAGCUUGCAGACA	CAAGAGCUUGCAGACAUCA
t0009598	26	113	miR473a-3p	1	0	GAGGCCUUGGGAGGGAUGGAUGGAUU	UGAGGCCUUGGGAGGGAUGG
t0009642	29	112	miR6478	0	0	GCCGACUUAGCUCAGUUGGGAGAGCACAA	GCCGACUUAGCUCAGUUGGGAG
t0009650	25	112	miR473a-3p	4	0	GCCUUGGGAGGGAUGGAUGGAUUGU	UGAGGCCUUGGGAGGGAUGG
t0009658	18	112	miR5304-3p	1	1	GAUGAGUCGGGUAGCUUG	AGAUGAGUAGGGUAGCUUGGG
t0009666	22	112	miR5646	3	0	AAGCAAGUUGGGAGGCGUAGCA	GUGAAGCAAGUUGGGAGG
t0009668	18	112	miR6300	0	0	GUUCGUGUAGUAUAAUGG	GUUCGUGUAGUAUAAUGGU
t0009698	22	111	miR2592bi	0	0	UGGGAACUUUGGGGAGACUGCC	UGGGAACUUUGGGGAGACUGCCGGU
t0009707	27	111	miR9748	0	0	GGAGGAAGGUAAGGAUGACGUCAAGUC	GGAGGAAGGUAAGGAUGAC
t0009712	23	111	miR2592bi	-1	0	GUGGGAACUUUGGGGAGACUGCC	UGGGAACUUUGGGGAGACUGCCGGU
t0009774	30	110	miR1082a	0	0	GCGAGGGCCGUGGCCGGUGAUGACGCAAUG	GCGAGGGCCGUGGCCGGUG
t0009778	23	110	miR8175	-4	0	UUCAAUUCCCGGCACGAGCGCCA	AUUCCCGGCACGAGCGCCA
t0009797	22	110	miR5263	3	1	CUAGAACUGCAACGGGCAAAGG	AGACUAGAACUGUAACGGG
t0009851	22	109	miR2592bi	3	2	GAACUUUAAGGAGACUGCCGGU	UGGGAACUUUGGGGAGACUGCCGGU
t0009880	22	109	miR3438-5p	1	0	CAAGGACUAAGCCAUGCAAGUG	UCAAGGACUAAGCCAUGCAAG
t0009906	19	108	miR9674a-3p	-3	1	CCCGAAAGAUGGUGAACUA	GUAAGAUGGUGAACUAUGC
t0009922	22	108	miR1858a	3	2	GGGAGGACGGAGUAGGCUAAAC	GAAGGAGGGACGGAGUAGGC
t0009926	22	108	miR4387e	-2	2	UUUGUUGGUGGUGAGAGCGGUG	UGUUGGUGAUAAGAGCGGUG
t0009941	25	108	miR5636	3	1	AGUCGGAGGUUGGCGGGCAGUCCAG	CGUAGUCGGAGGUUGACGG
t0010016	18	107	miR5263	3	1	CUAGAACUGCAACGGGCA	AGACUAGAACUGUAACGGG
t0010036	22	107	miR9674a-3p	-3	1	CCCGAAAGAUGGUGAACUAUGC	GUAAGAUGGUGAACUAUGC
t0010043	22	107	miR4387e	-2	2	UUUGUUGGUGGUAGGAGCGGUG	UGUUGGUGAUAAGAGCGGUG
t0010079	26	106	miR1858a	4	1	GAGGGACGGAGAAGGCUAAAUCAGCC	GAAGGAGGGACGGAGUAGGC
t0010146	22	105	miR5636	2	1	UAGUCGGAGGUUGGCGGGCAGU	CGUAGUCGGAGGUUGACGG
t0010147	26	105	miR9748	1	0	GAGGAAGGUAAGGAUGACGUCAAGUC	GGAGGAAGGUAAGGAUGAC
t0010155	27	105	miR912	-3	0	UAAUGGAUUGCAUACCCAGCAGGGAGU	UGGAUUGCAUACCCAGCAGG
t0010169	26	105	miR6173	3	0	UGUAAACGAUGGAUACUAGAUGUUGC	AGCUGUAAACGAUGGAUACUAGA
t0010220	19	105	miR5636	4	1	GUCGGAGGUUGGCGGGCAG	CGUAGUCGGAGGUUGACGG
t0010248	18	104	miR159a.1	0	0	UUGGAUUGAUGGGCGCUU	UUGGAUUGAUGGGCGCUUG
t0010248	18	104	miR159a-3p	0	0	UUGGAUUGAUGGGCGCUU	UUGGAUUGAUGGGCGCUU
t0010299	28	103	miR9674a-3p	-3	1	CCCGAAAGAUGGUGAACUAUGCCGGAGU	GUAAGAUGGUGAACUAUGC
t0010344	26	103	miR5671a	2	0	UGGUUGUGACGGGUGACGGAUCGUGG	CAUGGUUGUGACGGGUGAC
t0010351	20	103	miR171a	-2	0	CCUGAUGAGUCGUGACAUAU	UGAUGAGUCGUGACAUAU
t0010380	21	102	miR473a-3p	-2	0	GGUGAGGCCUUGGGAGGGAUG	UGAGGCCUUGGGAGGGAUGG
t0010382	22	102	miR4387e	-2	2	UUUGUUGGCGGUAAGAGCGGUG	UGUUGGUGAUAAGAGCGGUG
t0010410	23	102	miR473a-3p	4	0	GCCUUGGGAGGGAUGGAUGGAUU	UGAGGCCUUGGGAGGGAUGG
t0010432	27	102	miR6173	1	0	GCUGUAAACGAUGGAUACUAGAUGUUG	AGCUGUAAACGAUGGAUACUAGA
t0010436	29	102	miR1858a	1	2	AACGAGGGACGGAGAAGGCUAAAUCAGCC	GAAGGAGGGACGGAGUAGGC
t0010452	19	102	miR2592bi	3	0	GAACUUUGGGGAGACUGCC	UGGGAACUUUGGGGAGACUGCCGGU
t0010473	21	101	miR5263	4	1	UAGAACUGCAACGGGCAAAGG	AGACUAGAACUGUAACGGG
t0010562	21	100	miR8671	1	1	AUGUUGGUGGUAAGAGCGGUG	AAUGUUGGUGAUAAGAGCGGUG
t0010576	30	100	miR5636	-2	1	CUCGUAGUCGGAGGUUGGCGGGCAGUCCAG	CGUAGUCGGAGGUUGACGG
t0010590	21	100	miR5263	-3	1	AGCAGACUAGAACUGCAACGG	AGACUAGAACUGUAACGGG
t0010620	19	100	miR5263	4	1	UAGAACUGCAACGGGCAAA	AGACUAGAACUGUAACGGG
t0010625	22	100	miR160a-3p	0	0	GCUUAUCGAGGAGCCAGCAGAG	GCUUAUCGAGGAGCCAGCAGA
t0010642	21	100	miR4387e	-1	2	UUGUUGGUGGUAAGAGUGGUG	UGUUGGUGAUAAGAGCGGUG
t0010664	21	99	miR156a-5p	-1	0	UUGACAGAAGAGAGUGAGCAC	UGACAGAAGAGAGUGAGCAC
t0010692	24	99	miR3438-5p	-1	0	CUCAAGGACUAAGCCAUGCAAGUG	UCAAGGACUAAGCCAUGCAAG
t0010697	19	99	miR8125	3	0	GAAAGAAGUUAUGACGGUA	CAGGAAAGAAGUUAUGACGGUA
t0010718	22	99	miR9674a-3p	2	0	AAGAUGGUGAACUAUGCCGGAG	GUAAGAUGGUGAACUAUGC
t0010738	25	98	miR5636	-1	1	UCGUAGUCGGAGGUUGGCGGGCAGU	CGUAGUCGGAGGUUGACGG
t0010750	18	98	miR473a-3p	-4	0	CCGGUGAGGCCUUGGGAG	UGAGGCCUUGGGAGGGAUGG
t0010774	28	98	miR5636	-2	1	CUCGUAGUCGGAGGUUGGCGGGCAGUCC	CGUAGUCGGAGGUUGACGG
t0010792	27	98	miR1082a	3	0	AGGGCCGUGGCCGGUGAUGACGCAAUG	GCGAGGGCCGUGGCCGGUG
t0010806	19	98	miR2592bi	3	2	GAACUCUAGGGAGACUGCC	UGGGAACUUUGGGGAGACUGCCGGU
t0010830	19	98	miR5304-3p	1	1	GAUGAGUCGGGUAGCUUGG	AGAUGAGUAGGGUAGCUUGGG
t0010890	20	97	miR6214	0	0	CGACGAGGAGAGCAAGAAUU	CGACGAGGAGAGCAAGAA
t0010895	21	97	miR3438-5p	2	0	AAGGACUAAGCCAUGCAAGUG	UCAAGGACUAAGCCAUGCAAG
t0010900	28	97	miR1858a	2	2	ACGAGGGACGGAGAAGGCUAAAUCAGCC	GAAGGAGGGACGGAGUAGGC
t0011042	23	95	miR3438-5p	0	0	UCAAGGACUAAGCCAUGCAAGUG	UCAAGGACUAAGCCAUGCAAG
t0011050	19	95	miR5072	2	0	AUUCUCCCAGCGGACCCCA	CGAUUCUCCCAGCGGACCCCA
t0011150	19	94	miR3438-5p	-2	0	UCUCAAGGACUAAGCCAUG	UCAAGGACUAAGCCAUGCAAG
t0011181	24	94	miR6135a	1	0	GGUAGAGUUGGUUGAUUGCGUCUG	UGGUAGAGUUGGUUGAUUGC
t0011183	21	94	miR1858a	4	2	GGAGGACGGAGUAGGCUAAAC	GAAGGAGGGACGGAGUAGGC
t0011229	18	93	miR6194	-2	0	AGUAAGGGGAUCGAAGAC	UAAGGGGAUCGAAGACGA
t0011247	19	93	miR473a-3p	1	0	GAGGCCUUGGGAGGGAUGG	UGAGGCCUUGGGAGGGAUGG
t0011271	28	93	miR5204	-4	0	UUCGGCUGGAAUGGGGUUGUAGGACUGA	GCUGGAAUGGGGUUGUAGGAC
t0011320	27	92	miR9674a-3p	0	1	GAAAGAUGGUGAACUAUGCCGGAGUAG	GUAAGAUGGUGAACUAUGC
t0011421	21	91	miR4387e	-1	2	UUGUUGGUGGUAUGAGCGGUG	UGUUGGUGAUAAGAGCGGUG
t0011440	21	91	miR8125	2	0	GGAAAGAAGUUAUGACGGUAC	CAGGAAAGAAGUUAUGACGGUA
t0011478	18	91	miR473a-3p	1	0	GAGGCCUUGGGAGGGAUG	UGAGGCCUUGGGAGGGAUGG
t0011495	22	91	miR6173	2	0	CUGUAAACGAUGGAUACUAGAU	AGCUGUAAACGAUGGAUACUAGA
t0011507	28	91	miR5636	2	1	UAGUCGGAGGUUGGCGGGCAGUCCAGGG	CGUAGUCGGAGGUUGACGG
t0011643	27	89	miR5142	-3	0	UGGAUAUUGAGACUAAGUGGAUAUUGA	AUAUUGAGACUAAGUGGAU
t0011654	25	89	miR6173	-2	0	CUAGCUGUAAACGAUGGAUACUAGA	AGCUGUAAACGAUGGAUACUAGA
t0011687	27	89	miR1082a	2	0	GAGGGCCGUGGCCGGUGAUGACGCAAU	GCGAGGGCCGUGGCCGGUG
t0011698	26	89	miR9674a-3p	-4	1	ACCCGAAAGAUGGUGAACUAUGCCGG	GUAAGAUGGUGAACUAUGC
t0011713	22	89	miR5304-3p	-4	1	UUUCAGAUGAGUCGGGUAGCUU	AGAUGAGUAGGGUAGCUUGGG
t0011726	24	88	miR6135a	2	0	GUAGAGUUGGUUGAUUGCGUCUGA	UGGUAGAGUUGGUUGAUUGC
t0011760	22	88	miR4387e	-2	2	UUAGUUGGUGGUAAGAGCGGUG	UGUUGGUGAUAAGAGCGGUG
t0011766	18	88	miR5636	3	1	AGUCGGAGGUUGGCGGGC	CGUAGUCGGAGGUUGACGG
t0011770	25	88	miR2916	1	0	GGGAUCGAAGACGAUCAGAUACCGU	GGGGAUCGAAGACGAUCAGAUA
t0011789	27	88	miR2916	-1	0	AGGGGAUCGAAGACGAUCAGAUACCGU	GGGGAUCGAAGACGAUCAGAUA
t0011815	22	88	miR1858a	4	2	GGAGGACGGAGUAGGCUAAACA	GAAGGAGGGACGGAGUAGGC
t0011816	28	88	miR5636	-1	1	UCGUAGUCGGAGGUUGGCGGGCAGUCCA	CGUAGUCGGAGGUUGACGG
t0011902	25	87	miR473a-3p	-3	0	CGGUGAGGCCUUGGGAGGGAUGGAU	UGAGGCCUUGGGAGGGAUGG
t0011934	20	87	miR160a-3p	2	0	UUAUCGAGGAGCCAGCAGAG	GCUUAUCGAGGAGCCAGCAGA
t0011960	21	86	miR5671a	-4	0	UUACCAUGGUUGUGACGGGUG	CAUGGUUGUGACGGGUGAC
t0011992	19	86	miR160a-3p	1	0	CUUAUCGAGGAGCCAGCAG	GCUUAUCGAGGAGCCAGCAGA
t0012012	27	86	miR5671a	3	0	GGUUGUGACGGGUGACGGAUCGUGGGU	CAUGGUUGUGACGGGUGAC
t0012028	20	86	miR3438-5p	-2	0	UCUCAAGGACUAAGCCAUGC	UCAAGGACUAAGCCAUGCAAG
t0012029	19	86	miR5304-3p	2	1	AUGAGUCGGGUAGCUUGGG	AGAUGAGUAGGGUAGCUUGGG
t0012047	22	85	miR8125	0	0	CAGGAAAGAAGUUAUGACGGUA	CAGGAAAGAAGUUAUGACGGUA
t0012116	26	85	miR3438-5p	2	0	AAGGACUAAGCCAUGCAAGUGUAAGU	UCAAGGACUAAGCCAUGCAAG
t0012135	18	85	miR3438-5p	-2	0	UCUCAAGGACUAAGCCAU	UCAAGGACUAAGCCAUGCAAG
t0012145	26	85	miR473a-3p	2	0	AGGCCUUGGGAGGGAUGGAUGGAUUG	UGAGGCCUUGGGAGGGAUGG
t0012195	27	84	miR8125	0	0	CAGGAAAGAAGUUAUGACGGUACCUGA	CAGGAAAGAAGUUAUGACGGUA
t0012245	22	84	miR8125	1	0	AGGAAAGAAGUUAUGACGGUAC	CAGGAAAGAAGUUAUGACGGUA
t0012264	28	84	miR5263	-1	1	CAGACUAGAACUGCAACGGGCAAAGGGC	AGACUAGAACUGUAACGGG
t0012296	19	83	miR473a-3p	4	0	GCCUUGGGAGGGAUGGAUG	UGAGGCCUUGGGAGGGAUGG
t0012319	18	83	miR8175	1	0	UUCCCGGCACGAGCGCCA	AUUCCCGGCACGAGCGCCA
t0012338	27	83	miR3438-5p	-3	0	GUCUCAAGGACUAAGCCAUGCAAGUGU	UCAAGGACUAAGCCAUGCAAG
t0012342	19	83	miR1082a	-1	0	UGCGAGGGCCGUGGCCGGU	GCGAGGGCCGUGGCCGGUG
t0012346	25	83	miR473a-3p	-2	0	GGUGAGGCCUUGGGAGGGAUGGAUG	UGAGGCCUUGGGAGGGAUGG
t0012355	22	83	miR473a-3p	-2	0	GGUGAGGCCUUGGGAGGGAUGG	UGAGGCCUUGGGAGGGAUGG
t0012383	31	83	miR5263	-3	1	AGCAGACUAGAACUGCAACGGGCAAAGGGAA	AGACUAGAACUGUAACGGG
t0012520	19	82	miR5204	4	0	GAAUGGGGUUGUAGGACUA	GCUGGAAUGGGGUUGUAGGAC
t0012543	21	82	miR2592bi	0	2	UGGGAACUUUAAGGAGACUGC	UGGGAACUUUGGGGAGACUGCCGGU
t0012553	18	81	miR1858a	1	2	AACGAGGGACGGAGAAGG	GAAGGAGGGACGGAGUAGGC
t0012567	29	81	miR5263	-1	1	CAGACUAGAACUGCAACGGGCAAAGGGAA	AGACUAGAACUGUAACGGG
t0012654	27	81	miR6173	-2	0	CUAGCUGUAAACGAUGGAUACUAGAUG	AGCUGUAAACGAUGGAUACUAGA
t0012670	24	81	miR5671a	-4	0	UUACCAUGGUUGUGACGGGUGACG	CAUGGUUGUGACGGGUGAC
t0012675	19	81	miR8125	2	0	GGAAAGAAGUUAUGACGGU	CAGGAAAGAAGUUAUGACGGUA
t0012684	22	80	miR4387e	-2	2	UUUGUUGGUGGUUAGAGCGGUG	UGUUGGUGAUAAGAGCGGUG
t0012728	26	80	miR5204	-3	0	UCGGCUGGAAUGGGGUUGUAGGACUG	GCUGGAAUGGGGUUGUAGGAC
t0012732	21	80	miR159a.1	1	0	UGGAUUGAUGGGCGCUUGCGU	UUGGAUUGAUGGGCGCUUG
t0012732	21	80	miR159a-3p	1	0	UGGAUUGAUGGGCGCUUGCGU	UUGGAUUGAUGGGCGCUU
t0012763	19	80	miR6194	-3	0	AAGUAAGGGGAUCGAAGAC	UAAGGGGAUCGAAGACGA
t0012776	28	80	miR6194	1	0	AAGGGGAUCGAAGACGAUCAGAUACCGU	UAAGGGGAUCGAAGACGA
t0012779	19	80	miR2592bi	3	1	GAACUUUAGGGAGACUGCC	UGGGAACUUUGGGGAGACUGCCGGU
t0012789	24	80	miR5263	-3	1	AGCAGACUAGAACUGCAACGGGCA	AGACUAGAACUGUAACGGG
t0012805	21	80	miR5072	0	0	CGAUUCUCCCAGCGGACCCCA	CGAUUCUCCCAGCGGACCCCA
t0012809	23	79	miR2592bi	1	2	GGGAACUUUAAGGAGACUGCCGG	UGGGAACUUUGGGGAGACUGCCGGU
t0012853	26	79	miR5636	0	1	CGUAGUCGGAGGUUGGCGGGCAGUCC	CGUAGUCGGAGGUUGACGG
t0012878	28	79	miR159a.1	-2	0	CGUUGGAUUGAUGGGCGCUUGCGUGUUC	UUGGAUUGAUGGGCGCUUG
t0012883	19	79	miR8049-5p	-2	0	CACAAGAGCUUGCAGACAU	CAAGAGCUUGCAGACAUCA
t0012891	23	79	miR8125	2	0	GGAAAGAAGUUAUGACGGUACCU	CAGGAAAGAAGUUAUGACGGUA
t0012939	23	78	miR9674a-3p	-1	1	CGAAAGAUGGUGAACUAUGCCGG	GUAAGAUGGUGAACUAUGC
t0012951	22	78	miR2592bi	0	1	UGGGAACUUUAGGGAGACUGCC	UGGGAACUUUGGGGAGACUGCCGGU
t0012972	23	78	miR5646	4	0	AGCAAGUUGGGAGGCGUAGCAUA	GUGAAGCAAGUUGGGAGG
t0012996	22	78	miR4387e	-2	1	AUUGUUGGUGAUAAGAGUGGUG	UGUUGGUGAUAAGAGCGGUG
t0012999	23	78	miR1858a	3	2	GGGAGGACGGAGUAGGCUAAACA	GAAGGAGGGACGGAGUAGGC
t0013064	28	77	miR9748	0	0	GGAGGAAGGUAAGGAUGACGUCAAGUCA	GGAGGAAGGUAAGGAUGAC
t0013088	22	77	miR2916	0	0	GGGGAUCGAAGACGAUCAGAUA	GGGGAUCGAAGACGAUCAGAUA
t0013098	21	77	miR4387e	-1	2	UUGUUGGCGGUAAGAGCGGUG	UGUUGGUGAUAAGAGCGGUG
t0013139	22	77	miR4387e	-2	1	CUUGUUGGUGGUAAGAGCGGUG	UGUUGGUGAUAAGAGCGGUG
t0013143	25	77	miR5646	0	0	GUGAAGCAAGUUGGGAGGCGUAGCA	GUGAAGCAAGUUGGGAGG
t0013172	21	77	miR4994-3p	0	0	UAAUUCUAGAGCUAAUACAUG	UAAUUCUAGAGCUAAUACA
t0013204	31	77	miR5263	-2	1	GCAGACUAGAACUGCAACGGGCAAAGGGAAU	AGACUAGAACUGUAACGGG
t0013206	22	76	miR4994-3p	0	0	UAAUUCUAGAGCUAAUACAUGC	UAAUUCUAGAGCUAAUACA
t0013217	23	76	miR1858a	4	1	GAGGGACGGAGAAGGCUAAAUCA	GAAGGAGGGACGGAGUAGGC
t0013251	21	76	miR9674a-3p	-4	1	ACCCGAAAGAUGGUGAACUAU	GUAAGAUGGUGAACUAUGC
t0013257	24	76	miR1082a	3	0	AGGGCCGUGGCCGGUGAUGACGCA	GCGAGGGCCGUGGCCGGUG
t0013261	21	76	miR2592bi	2	0	GGAACUUUGGGGAGACUGCCG	UGGGAACUUUGGGGAGACUGCCGGU
t0013314	28	76	miR6173	2	0	CUGUAAACGAUGGAUACUAGAUGUUGCG	AGCUGUAAACGAUGGAUACUAGA
t0013361	25	75	miR6173	-1	0	UAGCUGUAAACGAUGGAUACUAGAU	AGCUGUAAACGAUGGAUACUAGA
t0013391	21	75	miR4387e	-1	2	UUGUUGGUAGUAAGAGCGGUG	UGUUGGUGAUAAGAGCGGUG
t0013414	23	75	miR9674a-3p	-2	1	CCGAAAGAUGGUGAACUAUGCCG	GUAAGAUGGUGAACUAUGC
t0013424	29	75	miR9674a-3p	2	0	AAGAUGGUGAACUAUGCCGGAGUAGGGCA	GUAAGAUGGUGAACUAUGC
t0013425	21	75	miR9748	1	1	GAGGAAGGUAAGAAUGACGUC	GGAGGAAGGUAAGGAUGAC
t0013433	20	75	miR160a-3p	1	0	CUUAUCGAGGAGCCAGCAGA	GCUUAUCGAGGAGCCAGCAGA
t0013435	22	75	miR9748	0	1	GGAGGAAGGUAAGAAUGACGUC	GGAGGAAGGUAAGGAUGAC
t0013441	22	75	miR159a.1	1	0	UGGAUUGAUGGGCGCUUGCGUG	UUGGAUUGAUGGGCGCUUG
t0013441	22	75	miR159a-3p	1	0	UGGAUUGAUGGGCGCUUGCGUG	UUGGAUUGAUGGGCGCUU
t0013449	20	75	miR8125	1	0	AGGAAAGAAGUUAUGACGGU	CAGGAAAGAAGUUAUGACGGUA
t0013451	22	75	miR4387e	-2	1	UAUGUUGGUGGUAAGAGCGGUG	UGUUGGUGAUAAGAGCGGUG
t0013491	21	74	miR5636	2	1	UAGUCGGAGGUUGGCGGGCAG	CGUAGUCGGAGGUUGACGG
t0013500	21	74	miR4414b	-1	0	CUGUGAAGAUGCGGACUACCU	UGUGAAGAUGCGGACUAC
t0013511	30	74	miR1858a	1	2	AACGAGGGACGGAGAAGGCUAAAUCAGCCG	GAAGGAGGGACGGAGUAGGC
t0013528	26	74	miR5263	-4	1	CAGCAGACUAGAACUGCAACGGGCAA	AGACUAGAACUGUAACGGG
t0013554	23	74	miR9748	1	0	GAGGAAGGUAAGGAUGACGUCAA	GGAGGAAGGUAAGGAUGAC
t0013558	25	74	miR473a-3p	0	0	UGAGGCCUUGGGAGGGAUGGAUGGA	UGAGGCCUUGGGAGGGAUGG
t0013576	21	74	miR6173	2	0	CUGUAAACGAUGGAUACUAGA	AGCUGUAAACGAUGGAUACUAGA
t0013667	23	73	miR473a-3p	-4	0	CCGGUGAGGCCUUGGGAGGGAUG	UGAGGCCUUGGGAGGGAUGG
t0013675	22	73	miR4387e	-2	2	UUUGUUGGUGGUAAGAGCGGAG	UGUUGGUGAUAAGAGCGGUG
t0013743	25	73	miR6135a	2	0	GUAGAGUUGGUUGAUUGCGUCUGAU	UGGUAGAGUUGGUUGAUUGC
t0013755	20	72	miR9748	1	0	GAGGAAGGUAAGGAUGACGU	GGAGGAAGGUAAGGAUGAC
t0013767	22	72	miR5072	-1	0	UCGAUUCUCCCAGCGGACCCCA	CGAUUCUCCCAGCGGACCCCA
t0013770	25	72	miR6177	0	1	UAUCGAUGGACAGAAGGCAAUUUCU	UAUCGAUGGACAGAAGGCAAUUUCA
t0013826	20	72	miR3438-5p	3	0	AGGACUAAGCCAUGCAAGUG	UCAAGGACUAAGCCAUGCAAG
t0013860	20	72	miR5671a	-4	0	UUACCAUGGUUGUGACGGGU	CAUGGUUGUGACGGGUGAC
t0013864	22	72	miR5636	3	1	AGUCGGAGGUUGGCGGGCAGUC	CGUAGUCGGAGGUUGACGG
t0013890	19	71	miR1858a	4	1	GAGGGACGGAGAAGGCUAA	GAAGGAGGGACGGAGUAGGC
t0013901	22	71	miR4387e	-2	2	UUCGUUGGUGGUAAGAGCGGUG	UGUUGGUGAUAAGAGCGGUG
t0013940	28	71	miR473a-3p	-1	0	GUGAGGCCUUGGGAGGGAUGGAUGGAUU	UGAGGCCUUGGGAGGGAUGG
t0013949	26	71	miR5636	4	1	GUCGGAGGUUGGCGGGCAGUCCAGGG	CGUAGUCGGAGGUUGACGG
t0013995	23	71	miR529	3	0	AGGAAGAAGAUGGUUGAGUGGUU	AGAAGGAAGAAGAUGGUUGAG
t0013997	21	71	miR4387e	-1	2	UUGUUGGAGGUAAGAGCGGUG	UGUUGGUGAUAAGAGCGGUG
t0014048	28	70	miR3438-5p	1	0	CAAGGACUAAGCCAUGCAAGUGUAAGUA	UCAAGGACUAAGCCAUGCAAG
t0014052	22	70	miR5263	-3	1	AGCAGACUAGAACUGCAACGGG	AGACUAGAACUGUAACGGG
t0014074	25	70	miR9674a-3p	4	0	GAUGGUGAACUAUGCCGGAGUAGGG	GUAAGAUGGUGAACUAUGC
t0014099	20	70	miR9748	2	2	AGGAAGGUGUGGAUGACGUC	GGAGGAAGGUAAGGAUGAC
t0014187	24	69	miR473a-3p	1	0	GAGGCCUUGGGAGGGAUGGAUGGA	UGAGGCCUUGGGAGGGAUGG
t0014199	26	69	miR473a-3p	-2	0	GGUGAGGCCUUGGGAGGGAUGGAUGG	UGAGGCCUUGGGAGGGAUGG
t0014226	19	69	miR1082a	0	0	GCGAGGGCCGUGGCCGGUG	GCGAGGGCCGUGGCCGGUG
t0014314	28	69	miR9748	1	0	GAGGAAGGUAAGGAUGACGUCAAGUCAG	GGAGGAAGGUAAGGAUGAC
t0014321	22	69	miR9674a-3p	0	1	GAAAGAUGGUGAACUAUGCCGG	GUAAGAUGGUGAACUAUGC
t0014347	26	69	miR2592bi	-4	2	CGGGUGGGAACUUUAAGGAGACUGCC	UGGGAACUUUGGGGAGACUGCCGGU
t0014357	30	69	miR1082a	-1	0	UGCGAGGGCCGUGGCCGGUGAUGACGCAAU	GCGAGGGCCGUGGCCGGUG
t0014368	24	68	miR5646	-1	0	UGUGAAGCAAGUUGGGAGGCGUAG	GUGAAGCAAGUUGGGAGG
t0014400	22	68	miR4387e	-2	2	UUUGUUGGUGGUAAGAGCAGUG	UGUUGGUGAUAAGAGCGGUG
t0014416	28	68	miR6478	0	0	GCCGACUUAGCUCAGUUGGGAGAGCACA	GCCGACUUAGCUCAGUUGGGAG
t0014421	22	68	miR1082a	3	0	AGGGCCGUGGCCGGUGAUGACG	GCGAGGGCCGUGGCCGGUG
t0014457	19	68	miR159a.1	-2	0	CGUUGGAUUGAUGGGCGCU	UUGGAUUGAUGGGCGCUUG
t0014489	22	68	miR6135a	3	0	UAGAGUUGGUUGAUUGCGUCUG	UGGUAGAGUUGGUUGAUUGC
t0014490	30	68	miR6194	1	0	AAGGGGAUCGAAGACGAUCAGAUACCGUCG	UAAGGGGAUCGAAGACGA
t0014494	25	68	miR5204	-2	0	CGGCUGGAAUGGGGUUGUAGGACUG	GCUGGAAUGGGGUUGUAGGAC
t0014498	28	68	miR9674a-3p	-1	1	CGAAAGAUGGUGAACUAUGCCGGAGUAG	GUAAGAUGGUGAACUAUGC
t0014524	22	67	miR4387e	-2	2	UUUGUUGGUGGUAAAAGCGGUG	UGUUGGUGAUAAGAGCGGUG
t0014534	26	67	miR3438-5p	-3	0	GUCUCAAGGACUAAGCCAUGCAAGUG	UCAAGGACUAAGCCAUGCAAG
t0014568	28	67	miR3438-5p	3	0	AGGACUAAGCCAUGCAAGUGUAAGUAUG	UCAAGGACUAAGCCAUGCAAG
t0014595	27	67	miR3438-5p	1	0	CAAGGACUAAGCCAUGCAAGUGUAAGU	UCAAGGACUAAGCCAUGCAAG
t0014638	21	67	miR4387e	-1	2	UUGAUGGUGGUAAGAGCGGUG	UGUUGGUGAUAAGAGCGGUG
t0014668	22	67	miR1082a	1	0	CGAGGGCCGUGGCCGGUGAUGA	GCGAGGGCCGUGGCCGGUG
t0014677	19	67	miR6135a	-4	0	GAGGUGGUAGAGUUGGUUG	UGGUAGAGUUGGUUGAUUGC
t0014719	24	67	miR9748	-2	0	CCGGAGGAAGGUAAGGAUGACGUC	GGAGGAAGGUAAGGAUGAC
t0014775	30	66	miR9674a-3p	0	1	GAAAGAUGGUGAACUAUGCCGGAGUAGGGC	GUAAGAUGGUGAACUAUGC
t0014835	27	66	miR6177	1	1	AUCGAUGGACAGAAGGCAAUUUCUAUC	UAUCGAUGGACAGAAGGCAAUUUCA
t0014861	26	66	miR9674a-3p	4	0	GAUGGUGAACUAUGCCGGAGUAGGGC	GUAAGAUGGUGAACUAUGC
t0014883	21	66	miR5501	-4	2	GACGAGCUGUGGCUAGGGGUG	ACUUGUGGCUAGGGGUGAA
t0014933	29	65	miR1858a	2	2	ACGAGGGACGGAGAAGGCUAAAUCAGCCG	GAAGGAGGGACGGAGUAGGC
t0014951	23	65	miR2592bi	-1	2	GUGGGAACUUUAAGGAGACUGCC	UGGGAACUUUGGGGAGACUGCCGGU
t0014969	23	65	miR2592bi	-1	2	GUGGGAACUCUAGGGAGACUGCC	UGGGAACUUUGGGGAGACUGCCGGU
t0015045	24	65	miR6173	4	0	GUAAACGAUGGAUACUAGAUGUUG	AGCUGUAAACGAUGGAUACUAGA
t0015102	21	64	miR4387e	-1	2	UUGUAGGUGGUAAGAGCGGUG	UGUUGGUGAUAAGAGCGGUG
t0015177	21	64	miR1082a	1	0	CGAGGGCCGUGGCCGGUGAUG	GCGAGGGCCGUGGCCGGUG
t0015179	19	64	miR1858a	1	2	AACGAGGGACGGAGAAGGC	GAAGGAGGGACGGAGUAGGC
t0015184	24	64	miR1858a	4	2	GGAGGACGGAGUAGGCUAAACAAG	GAAGGAGGGACGGAGUAGGC
t0015201	22	64	miR8125	2	0	GGAAAGAAGUUAUGACGGUACC	CAGGAAAGAAGUUAUGACGGUA
t0015206	19	64	miR160a-3p	0	0	GCUUAUCGAGGAGCCAGCA	GCUUAUCGAGGAGCCAGCAGA
t0015308	20	63	miR6135a	-1	0	GUGGUAGAGUUGGUUGAUUG	UGGUAGAGUUGGUUGAUUGC
t0015334	20	63	miR4994-3p	2	0	AUUCUAGAGCUAAUACAUGC	UAAUUCUAGAGCUAAUACA
t0015380	18	63	miR5304-3p	2	1	AUGAGUCGGGUAGCUUGG	AGAUGAGUAGGGUAGCUUGGG
t0015385	18	63	miR171a	0	0	UGAUGAGUCGUGACAUAU	UGAUGAGUCGUGACAUAU
t0015457	28	63	miR1082a	1	0	CGAGGGCCGUGGCCGGUGAUGACGCAAU	GCGAGGGCCGUGGCCGGUG
t0015476	21	63	miR9748	2	2	AGGAAGGUGUGGAUGACGUCA	GGAGGAAGGUAAGGAUGAC
t0015485	26	63	miR159a.1	-1	0	GUUGGAUUGAUGGGCGCUUGCGUGUU	UUGGAUUGAUGGGCGCUUG
t0015485	26	63	miR159a-3p	-1	0	GUUGGAUUGAUGGGCGCUUGCGUGUU	UUGGAUUGAUGGGCGCUU
t0015502	21	63	miR473a-3p	4	0	GCCUUGGGAGGGAUGGAUGGA	UGAGGCCUUGGGAGGGAUGG
t0015507	23	63	miR2592bi	-1	1	UCGGGAACUUUGGGGAGACUGCC	UGGGAACUUUGGGGAGACUGCCGGU
t0015525	21	62	miR9748	-3	2	GCGGGAGGAAGGUGUGGAUGA	GGAGGAAGGUAAGGAUGAC
t0015527	22	62	miR1082a	0	0	GCGAGGGCCGUGGCCGGUGAUG	GCGAGGGCCGUGGCCGGUG
t0015532	27	62	miR5671a	2	0	UGGUUGUGACGGGUGACGGAUCGUGGG	CAUGGUUGUGACGGGUGAC
t0015600	19	62	miR5515	-4	1	CUUACCAUGGUUGUGACGG	CCAUGGUUGUCACGGGUG
t0015603	28	62	miR5263	-4	1	CAGCAGACUAGAACUGCAACGGGCAAAG	AGACUAGAACUGUAACGGG
t0015632	22	62	miR9748	0	1	GGAGGAAGGUGAGGAUGACGUC	GGAGGAAGGUAAGGAUGAC
t0015633	20	62	miR9748	2	2	AGGAAGGUGGGGAUGACGUC	GGAGGAAGGUAAGGAUGAC
t0015645	22	62	miR4387e	-2	2	UUUAUUGGUGGUAAGAGCGGUG	UGUUGGUGAUAAGAGCGGUG
t0015659	26	62	miR6177	-1	0	UUAUCGAUGGACAGAAGGCAAUUUCA	UAUCGAUGGACAGAAGGCAAUUUCA
t0015700	27	61	miR8125	-1	0	UCAGGAAAGAAGUUAUGACGGUACCUG	CAGGAAAGAAGUUAUGACGGUA
t0015736	25	61	miR6135a	-3	0	AGGUGGUAGAGUUGGUUGAUUGCGU	UGGUAGAGUUGGUUGAUUGC
t0015749	20	61	miR4387e	-2	1	UUUGUUGGUGGUAAGAGCGG	UGUUGGUGAUAAGAGCGGUG
t0015883	22	61	miR4387e	-2	2	UUUGUUAGUGGUAAGAGCGGUG	UGUUGGUGAUAAGAGCGGUG
t0015891	24	61	miR8125	3	0	GAAAGAAGUUAUGACGGUACCUGA	CAGGAAAGAAGUUAUGACGGUA
t0015916	26	60	miR8645	0	0	UCGGUACCUUGAACUGUCACGUGCUA	UCGGUACCUUGAACUGUCACGUGCU
t0015920	25	60	miR159a.1	0	0	UUGGAUUGAUGGGCGCUUGCGUGUU	UUGGAUUGAUGGGCGCUUG
t0015920	25	60	miR159a-3p	0	0	UUGGAUUGAUGGGCGCUUGCGUGUU	UUGGAUUGAUGGGCGCUU
t0015965	22	60	miR4387e	-2	1	AUUGUUGGUGAUAUGAGCGGUG	UGUUGGUGAUAAGAGCGGUG
t0016007	23	60	miR2592bi	2	2	GGAACUUUAAGGAGACUGCCGGU	UGGGAACUUUGGGGAGACUGCCGGU
t0016010	23	60	miR6135a	-3	0	AGGUGGUAGAGUUGGUUGAUUGC	UGGUAGAGUUGGUUGAUUGC
t0016015	24	60	miR2592bi	0	2	UGGGAACUUUAAGGAGACUGCCGG	UGGGAACUUUGGGGAGACUGCCGGU
t0016017	19	60	miR8125	1	0	AGGAAAGAAGUUAUGACGG	CAGGAAAGAAGUUAUGACGGUA
t0016119	23	59	miR473a-3p	-3	0	CGGUGAGGCCUUGGGAGGGAUGG	UGAGGCCUUGGGAGGGAUGG
t0016152	28	59	miR6173	1	0	GCUGUAAACGAUGGAUACUAGAUGUUGC	AGCUGUAAACGAUGGAUACUAGA
t0016167	24	59	miR5072	-3	0	GUUCGAUUCUCCCAGCGGACCCCA	CGAUUCUCCCAGCGGACCCCA
t0016191	19	59	miR9674a-3p	1	1	AAAGAUGGUGAACUAUGCC	GUAAGAUGGUGAACUAUGC
t0016208	23	59	miR2592bi	-1	1	GUGGGAACUUUAGGGAGACUGCC	UGGGAACUUUGGGGAGACUGCCGGU
t0016256	24	59	miR6135a	4	0	AGAGUUGGUUGAUUGCGUCUGAUA	UGGUAGAGUUGGUUGAUUGC
t0016265	27	59	miR6173	3	0	UGUAAACGAUGGAUACUAGAUGUUGCG	AGCUGUAAACGAUGGAUACUAGA
t0016279	21	59	miR9748	2	2	AGGAAGGUGGGGAUGACGUCA	GGAGGAAGGUAAGGAUGAC
t0016281	23	59	miR1082a	1	0	CGAGGGCCGUGGCCGGUGAUGAC	GCGAGGGCCGUGGCCGGUG
t0016290	27	59	miR9674a-3p	-1	1	CGAAAGAUGGUGAACUAUGCCGGAGUA	GUAAGAUGGUGAACUAUGC
t0016310	26	59	miR5515	-4	1	CUUACCAUGGUUGUGACGGGUGACGG	CCAUGGUUGUCACGGGUG
t0016348	20	58	miR2592bi	1	1	GGGAACUUUAGGGAGACUGC	UGGGAACUUUGGGGAGACUGCCGGU
t0016351	19	58	miR3438-5p	-1	0	CUCAAGGACUAAGCCAUGC	UCAAGGACUAAGCCAUGCAAG
t0016353	21	58	miR4387e	-1	2	UUGUUGGUGGUGAGAGCGGUG	UGUUGGUGAUAAGAGCGGUG
t0016356	25	58	miR473a-3p	2	0	AGGCCUUGGGAGGGAUGGAUGGAUU	UGAGGCCUUGGGAGGGAUGG
t0016362	28	58	miR912	-3	0	UAAUGGAUUGCAUACCCAGCAGGGAGUG	UGGAUUGCAUACCCAGCAGG
t0016382	21	58	miR2592bi	2	2	GGAACUCUAGGGAGACUGCCG	UGGGAACUUUGGGGAGACUGCCGGU
t0016394	22	58	miR473a-3p	4	0	GCCUUGGGAGGGAUGGAUGGAU	UGAGGCCUUGGGAGGGAUGG
t0016400	27	58	miR6209	0	0	UGGGAUCAGAAAGUGCGGCGGUGGCAU	UGGGAUCAGAAAGUGCGGCG
t0016469	21	58	miR8125	0	0	CAGGAAAGAAGUUAUGACGGU	CAGGAAAGAAGUUAUGACGGUA
t0016476	21	58	miR1082a	-1	0	UGCGAGGGCCGUGGCCGGUGA	GCGAGGGCCGUGGCCGGUG
t0016518	18	58	miR5671a	-4	0	UUACCAUGGUUGUGACGG	CAUGGUUGUGACGGGUGAC
t0016527	19	58	miR2592bp-3p	0	0	CGAGAACUCCUGCAGUCGA	CGAGAACUCCUGCAGUCGA
t0016540	19	58	miR1858a	0	0	GAAGGAGGGACGGAGUAGG	GAAGGAGGGACGGAGUAGGC
t0016555	24	58	miR5636	2	1	UAGUCGGAGGUUGGCGGGCAGUCC	CGUAGUCGGAGGUUGACGG
t0016578	18	57	miR9748	1	0	GAGGAAGGUAAGGAUGAC	GGAGGAAGGUAAGGAUGAC
t0016588	28	57	miR6173	0	0	AGCUGUAAACGAUGGAUACUAGAUGUUG	AGCUGUAAACGAUGGAUACUAGA
t0016630	18	57	miR1858a	1	0	AAGGAGGGACGGAGUAGG	GAAGGAGGGACGGAGUAGGC
t0016634	21	57	miR166g-3p	0	0	UCGGACCAGGCUUCAUUCCUC	UCGGACCAGGCUUCAUUCCUC
t0016650	25	57	miR5072	-4	0	AGUUCGAUUCUCCCAGCGGACCCCA	CGAUUCUCCCAGCGGACCCCA
t0016679	19	57	miR171a	-1	0	CUGAUGAGUCGUGACAUAU	UGAUGAGUCGUGACAUAU
t0016702	26	57	miR1858a	1	2	AACGAGGGACGGAGAAGGCUAAAUCA	GAAGGAGGGACGGAGUAGGC
t0016714	24	57	miR9748	1	0	GAGGAAGGUAAGGAUGACGUCAAG	GGAGGAAGGUAAGGAUGAC
t0016719	22	57	miR5646	0	0	GUGAAGCAAGUUGGGAGGCGUA	GUGAAGCAAGUUGGGAGG
t0016776	24	57	miR5636	-1	1	UCGUAGUCGGAGGUUGGCGGGCAG	CGUAGUCGGAGGUUGACGG
t0016794	28	56	miR8125	0	0	CAGGAAAGAAGUUAUGACGGUACCUGAU	CAGGAAAGAAGUUAUGACGGUA
t0016814	19	56	miR9748	2	2	AGGAAGGUGUGGAUGACGU	GGAGGAAGGUAAGGAUGAC
t0016821	18	56	miR5263	4	1	UAGAACUGCAACGGGCAA	AGACUAGAACUGUAACGGG
t0016860	24	56	miR5204	0	0	GCUGGAAUGGGGUUGUAGGACUAA	GCUGGAAUGGGGUUGUAGGAC
t0016894	26	56	miR2592bi	-1	0	GUGGGAACUUUGGGGAGACUGCCGGU	UGGGAACUUUGGGGAGACUGCCGGU
t0016915	23	56	miR6135a	-1	0	GUGGUAGAGUUGGUUGAUUGCGU	UGGUAGAGUUGGUUGAUUGC
t0016926	22	56	miR1082a	-1	0	UGCGAGGGCCGUGGCCGGUGAU	GCGAGGGCCGUGGCCGGUG
t0016977	18	56	miR160a-3p	1	0	CUUAUCGAGGAGCCAGCA	GCUUAUCGAGGAGCCAGCAGA
t0017019	19	56	miR4387e	0	1	UGUUGGUGAUUAGAGCGGU	UGUUGGUGAUAAGAGCGGUG
t0017064	23	55	miR9674a-3p	-4	1	ACCCGAAAGAUGGUGAACUAUGC	GUAAGAUGGUGAACUAUGC
t0017100	19	55	miR9748	1	0	GAGGAAGGUAAGGAUGACG	GGAGGAAGGUAAGGAUGAC
t0017154	25	55	miR5020a	-1	1	UUGGGAAGAAGAGGUAGACUUGUCA	UGGGAAGAAAAGGUAGACUUGUCA
t0017179	19	55	miR4387e	-1	0	UUGUUGGUGAUAAGAGCGG	UGUUGGUGAUAAGAGCGGUG
t0017200	24	55	miR1858a	3	2	GGGAGGACGGAGUAGGCUAAACAA	GAAGGAGGGACGGAGUAGGC
t0017225	20	55	miR160a-3p	0	0	GCUUAUCGAGGAGCCAGCAG	GCUUAUCGAGGAGCCAGCAGA
t0017268	25	55	miR5671a	-3	0	UACCAUGGUUGUGACGGGUGACGGA	CAUGGUUGUGACGGGUGAC
t0017291	27	54	miR473a-3p	0	0	UGAGGCCUUGGGAGGGAUGGAUGGAUU	UGAGGCCUUGGGAGGGAUGG
t0017294	26	54	miR6173	4	0	GUAAACGAUGGAUACUAGAUGUUGCG	AGCUGUAAACGAUGGAUACUAGA
t0017309	20	54	miR8125	3	0	GAAAGAAGUUAUGACGGUAC	CAGGAAAGAAGUUAUGACGGUA
t0017351	22	54	miR4387e	-2	2	UUUGUCGGUGGUAAGAGCGGUG	UGUUGGUGAUAAGAGCGGUG
t0017411	25	54	miR3438-5p	3	0	AGGACUAAGCCAUGCAAGUGUAAGU	UCAAGGACUAAGCCAUGCAAG
t0017421	21	54	miR2592bi	2	1	GGAACUUUAGGGAGACUGCCG	UGGGAACUUUGGGGAGACUGCCGGU
t0017440	25	54	miR9748	2	2	AGGAAGGUGGGGAUGACGUCAAGUC	GGAGGAAGGUAAGGAUGAC
t0017450	21	54	miR6135a	-2	0	GGUGGUAGAGUUGGUUGAUUG	UGGUAGAGUUGGUUGAUUGC
t0017453	22	54	miR4387e	-2	2	UUUGUUGGUGGUAAGAACGGUG	UGUUGGUGAUAAGAGCGGUG
t0017499	21	54	miR4387e	-1	2	UUGUUGGUGGUAAGGGCGGUG	UGUUGGUGAUAAGAGCGGUG
t0017521	22	54	miR4387e	-2	1	AUUGUAGGUGAUAAGAGCGGUG	UGUUGGUGAUAAGAGCGGUG
t0017548	20	54	miR1082a	1	0	CGAGGGCCGUGGCCGGUGAU	GCGAGGGCCGUGGCCGGUG
t0017561	22	53	miR9674a-3p	-2	1	CCGAAAGAUGGUGAACUAUGCC	GUAAGAUGGUGAACUAUGC
t0017584	24	53	miR160a-3p	0	0	GCUUAUCGAGGAGCCAGCAGAGGG	GCUUAUCGAGGAGCCAGCAGA
t0017618	23	53	miR160a-3p	-1	0	AGCUUAUCGAGGAGCCAGCAGAG	GCUUAUCGAGGAGCCAGCAGA
t0017636	19	53	miR5516a	0	0	CUCAUUGCAUCGGAGGUUG	CUCAUUGCAUCGGAGGUUG
t0017692	28	53	miR1858a	3	2	CGAGGGACGGAGAAGGCUAAAUCAGCCG	GAAGGAGGGACGGAGUAGGC
t0017711	25	53	miR8125	0	0	CAGGAAAGAAGUUAUGACGGUACCU	CAGGAAAGAAGUUAUGACGGUA
t0017782	25	53	miR9674a-3p	0	1	GAAAGAUGGUGAACUAUGCCGGAGU	GUAAGAUGGUGAACUAUGC
t0017869	18	52	miR5179	-4	2	UGAAAUUUGUCAGGACUG	UUUUGUCAAGACUGGCAAG
t0017978	21	52	miR5204	0	0	GCUGGAAUGGGGUUGUAGGAC	GCUGGAAUGGGGUUGUAGGAC
t0017988	25	52	miR5671a	-4	0	UUACCAUGGUUGUGACGGGUGACGG	CAUGGUUGUGACGGGUGAC
t0018027	25	52	miR5204	-1	0	GGCUGGAAUGGGGUUGUAGGACUGA	GCUGGAAUGGGGUUGUAGGAC
t0018088	21	51	miR4387e	-1	2	UUGUUGAUGGUAAGAGCGGUG	UGUUGGUGAUAAGAGCGGUG
t0018097	25	51	miR6177	0	0	UAUCGAUGGACAGAAGGCAAUUUCA	UAUCGAUGGACAGAAGGCAAUUUCA
t0018100	19	51	miR5671a	-4	0	UUACCAUGGUUGUGACGGG	CAUGGUUGUGACGGGUGAC
t0018142	27	51	miR1858a	4	2	GGGGGACGGAGAAGGCUAAGUGGGCCU	GAAGGAGGGACGGAGUAGGC
t0018163	22	51	miR1858a	-4	1	CUGCGAAGCAGGGACGGAGUAG	GAAGGAGGGACGGAGUAGGC
t0018295	23	51	miR8125	-1	0	UCAGGAAAGAAGUUAUGACGGUA	CAGGAAAGAAGUUAUGACGGUA
t0018298	22	51	miR5646	2	0	GAAGCAAGUUGGGAGGCGUAGC	GUGAAGCAAGUUGGGAGG
t0018314	21	51	miR4387e	-1	2	UAGUUGGUGGUAAGAGCGGUG	UGUUGGUGAUAAGAGCGGUG
t0018315	20	51	miR6135a	-4	0	GAGGUGGUAGAGUUGGUUGA	UGGUAGAGUUGGUUGAUUGC
t0018316	24	51	miR5646	4	0	AGCAAGUUGGGAGGCGUAGCAUAG	GUGAAGCAAGUUGGGAGG
t0018336	22	51	miR4387e	-2	2	UUUGUUGGUGGUAAUAGCGGUG	UGUUGGUGAUAAGAGCGGUG
t0018337	23	51	miR8125	4	0	AAAGAAGUUAUGACGGUACCUGA	CAGGAAAGAAGUUAUGACGGUA
t0018358	22	51	miR473a-3p	1	0	GAGGCCUUGGGAGGGAUGGAUG	UGAGGCCUUGGGAGGGAUGG
t0018368	24	51	miR473a-3p	-4	0	CCGGUGAGGCCUUGGGAGGGAUGG	UGAGGCCUUGGGAGGGAUGG
t0018369	20	51	miR4994-3p	0	0	UAAUUCUAGAGCUAAUACAU	UAAUUCUAGAGCUAAUACA
t0018390	22	50	miR4387e	-2	2	UUUGUUGGUGGUAAGAGGGGUG	UGUUGGUGAUAAGAGCGGUG
t0018409	22	50	miR1082a	-3	0	AUUGCGAGGGCCGUGGCCGGUG	GCGAGGGCCGUGGCCGGUG
t0018419	18	50	miR5072	3	0	UUCUCCCAGCGGACCCCA	CGAUUCUCCCAGCGGACCCCA
t0018540	22	50	miR9748	2	0	AGGAAGGUAAGGAUGACGUCAA	GGAGGAAGGUAAGGAUGAC
t0018545	20	50	miR4414b	0	0	UGUGAAGAUGCGGACUACCU	UGUGAAGAUGCGGACUAC
t0018571	18	50	miR473a-3p	4	0	GCCUUGGGAGGGAUGGAU	UGAGGCCUUGGGAGGGAUGG
t0018591	25	50	miR1082a	3	0	AGGGCCGUGGCCGGUGAUGACGCAA	GCGAGGGCCGUGGCCGGUG
t0018595	27	50	miR5636	3	1	AGUCGGAGGUUGGCGGGCAGUCCAGGG	CGUAGUCGGAGGUUGACGG
t0018632	27	50	miR912	-3	0	UAGUGGAUUGCAUACCCAGCAGGGAGU	UGGAUUGCAUACCCAGCAGG
t0018641	21	50	miR9748	2	0	AGGAAGGUAAGGAUGACGUCA	GGAGGAAGGUAAGGAUGAC
t0018678	20	49	miR4387e	-1	2	UUGUUGGUAAUUAGAGCGGU	UGUUGGUGAUAAGAGCGGUG
t0018693	22	49	miR4387e	-2	1	AUUGUUGGUGAUAAGUGCGGUG	UGUUGGUGAUAAGAGCGGUG
t0018696	27	49	miR5636	2	1	UAGUCGGAGGUUGGCGGGCAGUCCAGG	CGUAGUCGGAGGUUGACGG
t0018766	21	49	miR160a-3p	3	0	UAUCGAGGAGCCAGCAGAGGG	GCUUAUCGAGGAGCCAGCAGA
t0018767	28	49	miR9674a-3p	2	0	AAGAUGGUGAACUAUGCCGGAGUAGGGC	GUAAGAUGGUGAACUAUGC
t0018769	27	49	miR1858a	3	2	CGAGGGACGGAGAAGGCUAAAUCAGCC	GAAGGAGGGACGGAGUAGGC
t0018832	20	49	miR4414b	-2	0	UCUGUGAAGAUGCGGACUAC	UGUGAAGAUGCGGACUAC
t0018869	25	49	miR6478	0	0	GCCGACUUAGCUCAGUUGGGAGAGC	GCCGACUUAGCUCAGUUGGGAG
t0018886	22	49	miR4387e	-2	1	AUUGUUGGUGUUAAGAGCGGUG	UGUUGGUGAUAAGAGCGGUG
t0018926	19	49	miR9748	2	0	AGGAAGGUAAGGAUGACGU	GGAGGAAGGUAAGGAUGAC
t0018959	23	48	miR1082a	3	0	AGGGCCGUGGCCGGUGAUGACGC	GCGAGGGCCGUGGCCGGUG
t0018963	22	48	miR8125	4	0	AAAGAAGUUAUGACGGUACCUG	CAGGAAAGAAGUUAUGACGGUA
t0018991	18	48	miR3438-5p	0	0	UCAAGGACUAAGCCAUGC	UCAAGGACUAAGCCAUGCAAG
t0018992	22	48	miR4387e	-2	1	UCUGUUGGUGGUAAGAGCGGUG	UGUUGGUGAUAAGAGCGGUG
t0018996	24	48	miR5636	3	1	AGUCGGAGGUUGGCGGGCAGUCCA	CGUAGUCGGAGGUUGACGG
t0019007	19	48	miR6145e	2	0	UGUUAGAAGUAGCCGGCUG	AUUGUUAGAAGUAGCCGGC
t0019113	23	48	miR1082a	-1	0	UGCGAGGGCCGUGGCCGGUGAUG	GCGAGGGCCGUGGCCGGUG
t0019147	24	48	miR160a-3p	1	0	CUUAUCGAGGAGCCAGCAGAGGGC	GCUUAUCGAGGAGCCAGCAGA
t0019166	29	48	miR5263	2	1	ACUAGAACUGCAACGGGCAAAGGGAAUCC	AGACUAGAACUGUAACGGG
t0019167	26	48	miR1858a	4	2	GAGAGACGGAGAAGGCUAGGCUAGCG	GAAGGAGGGACGGAGUAGGC
t0019192	26	48	miR6177	-1	1	UUAUCGAUGGACAGAAGGCAAUUUCU	UAUCGAUGGACAGAAGGCAAUUUCA
t0019215	18	48	miR1858a	2	2	ACGAGGGACGGAGAAGGC	GAAGGAGGGACGGAGUAGGC
t0019238	22	48	miR1858a	1	2	AACGAGGGACGGAGAAGGCUAA	GAAGGAGGGACGGAGUAGGC
t0019268	22	48	miR6135a	4	0	AGAGUUGGUUGAUUGCGUCUGA	UGGUAGAGUUGGUUGAUUGC
t0019277	22	48	miR4387e	-2	2	UUUGUUGGUGGUAAGAGAGGUG	UGUUGGUGAUAAGAGCGGUG
t0019286	27	47	miR9748	1	0	GAGGAAGGUAAGGAUGACGUCAAGUCA	GGAGGAAGGUAAGGAUGAC
t0019410	25	47	miR8640	0	0	UCUGACACUGUGCAACUGUAAACGC	UCUGACACUGUGCAACUGUAAACGC
t0019433	29	47	miR159a.1	1	0	UGGAUUGAUGGGCGCUUGCGUGUUCAGCC	UUGGAUUGAUGGGCGCUUG
t0019433	29	47	miR159a-3p	1	0	UGGAUUGAUGGGCGCUUGCGUGUUCAGCC	UUGGAUUGAUGGGCGCUU
t0019444	24	47	miR2592bi	-2	0	GGUGGGAACUUUGGGGAGACUGCC	UGGGAACUUUGGGGAGACUGCCGGU
t0019448	25	47	miR9748	2	2	AGGAAGGUGUGGAUGACGUCAAGUC	GGAGGAAGGUAAGGAUGAC
t0019470	18	47	miR1858a	0	0	GAAGGAGGGACGGAGUAG	GAAGGAGGGACGGAGUAGGC
t0019512	26	47	miR9748	0	0	GGAGGAAGGUAAGGAUGACGUCAAGU	GGAGGAAGGUAAGGAUGAC
t0019533	30	47	miR159a.1	1	0	UGGAUUGAUGGGCGCUUGCGUGUUCAGCCC	UUGGAUUGAUGGGCGCUUG
t0019533	30	47	miR159a-3p	1	0	UGGAUUGAUGGGCGCUUGCGUGUUCAGCCC	UUGGAUUGAUGGGCGCUU
t0019550	22	47	miR4387e	-2	1	AUUGUUGGUGAAAAGAGCGGUG	UGUUGGUGAUAAGAGCGGUG
t0019554	21	47	miR4387e	-1	2	UUGUUGGUGGAAAGAGCGGUG	UGUUGGUGAUAAGAGCGGUG
t0019555	22	47	miR473a-3p	-3	0	CGGUGAGGCCUUGGGAGGGAUG	UGAGGCCUUGGGAGGGAUGG
t0019579	22	47	miR5671a	-4	0	UUACCAUGGUUGUGACGGGUGA	CAUGGUUGUGACGGGUGAC
t0019583	30	47	miR9674a-3p	2	0	AAGAUGGUGAACUAUGCCGGAGUAGGGCAA	GUAAGAUGGUGAACUAUGC
t0019627	22	46	miR4387e	-2	1	AUUGUUGGUGAUGAGAGCGGUG	UGUUGGUGAUAAGAGCGGUG
t0019633	22	46	miR167a	0	0	UGAAGCUGCCAGCAUGAUCUGA	UGAAGCUGCCAGCAUGAUCUGA
t0019642	23	46	miR9748	-1	0	CGGAGGAAGGUAAGGAUGACGUC	GGAGGAAGGUAAGGAUGAC
t0019659	18	46	miR8175	0	1	AUUCCCGGCACGAGCUCC	AUUCCCGGCACGAGCGCCA
t0019665	19	46	miR1858a	-4	2	UUGGUAACGAGGGACGGAG	GAAGGAGGGACGGAGUAGGC
t0019708	26	46	miR6444	0	0	UGGAAAAGUAGAGAUUGUGUAUGGCA	UGGAAAAGUAGAGAUUGUG
t0019771	20	46	miR2592bi	3	2	GAACUCUAGGGAGACUGCCG	UGGGAACUUUGGGGAGACUGCCGGU
t0019822	22	46	miR160a-3p	1	0	CUUAUCGAGGAGCCAGCAGAGG	GCUUAUCGAGGAGCCAGCAGA
t0019829	18	46	miR8125	2	0	GGAAAGAAGUUAUGACGG	CAGGAAAGAAGUUAUGACGGUA
t0019883	26	46	miR6135a	2	0	GUAGAGUUGGUUGAUUGCGUCUGAUU	UGGUAGAGUUGGUUGAUUGC
t0019912	19	46	miR778	4	0	UGUUUAUGUAGAUCGGUCA	UGCUUGUUUAUGUAGAUCG
t0019960	22	46	miR9674a-3p	-4	1	ACCCGAAAGAUGGUGAACUAUG	GUAAGAUGGUGAACUAUGC
t0019981	22	45	miR4387e	-2	1	AUUGUUGGAGAUAAGAGCGGUG	UGUUGGUGAUAAGAGCGGUG
t0019983	20	45	miR8125	0	0	CAGGAAAGAAGUUAUGACGG	CAGGAAAGAAGUUAUGACGGUA
t0020000	20	45	miR2592bi	3	0	GAACUUUGGGGAGACUGCCG	UGGGAACUUUGGGGAGACUGCCGGU
t0020022	29	45	miR5636	1	1	GUAGUCGGAGGUUGGCGGGCAGUCCAGGG	CGUAGUCGGAGGUUGACGG
t0020033	18	45	miR8049-5p	-1	0	ACAAGAGCUUGCAGACAU	CAAGAGCUUGCAGACAUCA
t0020050	28	45	miR5636	3	1	AGUCGGAGGUUGGCGGGCAGUCCAGGGC	CGUAGUCGGAGGUUGACGG
t0020072	21	45	miR3438-5p	0	0	UCAAGGACUAAGCCAUGCAAG	UCAAGGACUAAGCCAUGCAAG
t0020110	20	45	miR9748	2	1	AGGAAGGUGAGGAUGACGUC	GGAGGAAGGUAAGGAUGAC
t0020133	23	45	miR9674a-3p	3	0	AGAUGGUGAACUAUGCCGGAGUA	GUAAGAUGGUGAACUAUGC
t0020217	22	45	miR4387e	-2	2	UUUGCUGGUGGUAAGAGCGGUG	UGUUGGUGAUAAGAGCGGUG
t0020249	24	45	miR2592bi	-1	1	UCGGGAACUUUGGGGAGACUGCCG	UGGGAACUUUGGGGAGACUGCCGGU
t0020279	22	45	miR169f-3p	3	2	UCAAGUCCGGUCGUCGGCUCCA	GGUUCAAGUCCGAUCCUCGGCUCCA
t0020289	24	45	miR5304-3p	-3	1	UUCAGAUGAGUCGGGUAGCUUGGG	AGAUGAGUAGGGUAGCUUGGG
t0020303	27	45	miR5636	-1	1	UCGUAGUCGGAGGUUGGCGGGCAGUCC	CGUAGUCGGAGGUUGACGG
t0020351	25	44	miR5304-3p	-4	1	UUUCAGAUGAGUCGGGUAGCUUGGG	AGAUGAGUAGGGUAGCUUGGG
t0020375	20	44	miR159a.1	-2	0	CGUUGGAUUGAUGGGCGCUU	UUGGAUUGAUGGGCGCUUG
t0020381	28	44	miR2916	-1	0	AGGGGAUCGAAGACGAUCAGAUACCGUC	GGGGAUCGAAGACGAUCAGAUA
t0020397	23	44	miR2592bi	0	2	CGGGAACUUUAGGGAGACUGCCG	UGGGAACUUUGGGGAGACUGCCGGU
t0020431	19	44	miR3438-5p	-3	0	GUCUCAAGGACUAAGCCAU	UCAAGGACUAAGCCAUGCAAG
t0020465	22	44	miR5204	2	0	UGGAAUGGGGUUGUAGGACUAA	GCUGGAAUGGGGUUGUAGGAC
t0020484	25	44	miR9748	2	0	AGGAAGGUAAGGAUGACGUCAAGUC	GGAGGAAGGUAAGGAUGAC
t0020492	27	44	miR5501	-4	2	GACGAGCUGUGGCUAGGGGUGAAAUGC	ACUUGUGGCUAGGGGUGAA
t0020544	22	44	miR4387e	-2	1	UUUGUUGGUGUUAAGAGCGGUG	UGUUGGUGAUAAGAGCGGUG
t0020619	19	44	miR7831	-4	0	AGUGUACAUGUCGGACCAA	UACAUGUCGGACCAACAAC
t0020658	21	44	miR4387e	-1	2	UUGUUGGUGGCAAGAGCGGUG	UGUUGGUGAUAAGAGCGGUG
t0020717	22	44	miR171a	-4	0	GGCCUGAUGAGUCGUGACAUAU	UGAUGAGUCGUGACAUAU
t0020722	28	44	miR3438-5p	-3	0	GUCUCAAGGACUAAGCCAUGCAAGUGUA	UCAAGGACUAAGCCAUGCAAG
t0020755	30	43	miR9674a-3p	1	1	AAAGAUGGUGAACUAUGCCGGAGUAGGGCA	GUAAGAUGGUGAACUAUGC
t0020813	22	43	miR9748	2	2	AGGAAGGUGGGGAUGACGUCAA	GGAGGAAGGUAAGGAUGAC
t0020843	19	43	miR9748	2	2	AGGAAGGUGGGGAUGACGU	GGAGGAAGGUAAGGAUGAC
t0020935	20	43	miR473a-3p	4	0	GCCUUGGGAGGGAUGGAUGG	UGAGGCCUUGGGAGGGAUGG
t0020943	27	43	miR6444	0	0	UGGAAAAGUAGAGAUUGUGUAUGGCGA	UGGAAAAGUAGAGAUUGUG
t0020946	18	43	miR5515	-4	1	CUUACCAUGGUUGUGACG	CCAUGGUUGUCACGGGUG
t0020977	28	43	miR6173	4	0	GUAAACGAUGGAUACUAGAUGUUGCGCG	AGCUGUAAACGAUGGAUACUAGA
t0020980	20	43	miR2592bi	1	0	GGGAACUUUGGGGAGACUGC	UGGGAACUUUGGGGAGACUGCCGGU
t0020990	27	43	miR3438-5p	3	0	AGGACUAAGCCAUGCAAGUGUAAGUAU	UCAAGGACUAAGCCAUGCAAG
t0020998	21	43	miR4387e	-1	2	UUGUUGGUGGUAGGAGCGGUG	UGUUGGUGAUAAGAGCGGUG
t0021001	23	43	miR473a-3p	-2	0	GGUGAGGCCUUGGGAGGGAUGGA	UGAGGCCUUGGGAGGGAUGG
t0021014	23	43	miR5204	0	0	GCUGGAAUGGGGUUGUAGGACUA	GCUGGAAUGGGGUUGUAGGAC
t0021041	26	43	miR1858a	4	2	GGGGGACGGAGAAGGCUAAGUGGGCC	GAAGGAGGGACGGAGUAGGC
t0021076	18	43	miR1858a	-4	2	UUGGUAACGAGGGACGGA	GAAGGAGGGACGGAGUAGGC
t0021095	18	43	miR6214	0	0	CGACGAGGAGAGCAAGAA	CGACGAGGAGAGCAAGAA
t0021211	21	42	miR4387e	-1	2	UUGUUGGUGGUAAGUGCGGUG	UGUUGGUGAUAAGAGCGGUG
t0021213	27	42	miR5263	-4	1	CAGCAGACUAGAACUGCAACGGGCAAA	AGACUAGAACUGUAACGGG
t0021222	18	42	miR6194	-4	0	AAAGUAAGGGGAUCGAAG	UAAGGGGAUCGAAGACGA
t0021226	21	42	miR4387e	-1	2	UUAUUGGUGGUAAGAGCGGUG	UGUUGGUGAUAAGAGCGGUG
t0021312	25	42	miR159a.1	-1	0	GUUGGAUUGAUGGGCGCUUGCGUGU	UUGGAUUGAUGGGCGCUUG
t0021312	25	42	miR159a-3p	-1	0	GUUGGAUUGAUGGGCGCUUGCGUGU	UUGGAUUGAUGGGCGCUU
t0021334	25	42	miR473a-3p	1	0	GAGGCCUUGGGAGGGAUGGAUGGAU	UGAGGCCUUGGGAGGGAUGG
t0021366	23	42	miR5072	-2	0	UUCGAUUCUCCCAGCGGACCCCA	CGAUUCUCCCAGCGGACCCCA
t0021401	24	42	miR5646	2	0	GAAGCAAGUUGGGAGGCGUAGCAU	GUGAAGCAAGUUGGGAGG
t0021433	21	42	miR167a	0	1	UGAAGCUGCCAGCAUGAUCUA	UGAAGCUGCCAGCAUGAUCUGA
t0021486	22	42	miR4387e	-2	1	AUUGAUGGUGAUAAGAGCGGUG	UGUUGGUGAUAAGAGCGGUG
t0021500	22	42	miR4387e	-2	2	UUUGUUGGUUGUAAGAGCGGUG	UGUUGGUGAUAAGAGCGGUG
t0021522	26	41	miR529	0	0	AGAAGGAAGAAGAUGGUUGAGUGGUU	AGAAGGAAGAAGAUGGUUGAG
t0021537	19	41	miR8049-5p	-3	0	CUACAAGAGCUUGCAGACA	CAAGAGCUUGCAGACAUCA
t0021539	24	41	miR5020a	0	1	UGGGAAGAAGAGGUAGACUUGUCA	UGGGAAGAAAAGGUAGACUUGUCA
t0021573	18	41	miR473a-3p	2	0	AGGCCUUGGGAGGGAUGG	UGAGGCCUUGGGAGGGAUGG
t0021594	25	41	miR9674a-3p	1	1	AAAGAUGGUGAACUAUGCCGGAGUA	GUAAGAUGGUGAACUAUGC
t0021612	21	41	miR2592bi	0	2	UGGGAACUCUAGGGAGACUGC	UGGGAACUUUGGGGAGACUGCCGGU
t0021624	18	41	miR6135a	-4	0	GAGGUGGUAGAGUUGGUU	UGGUAGAGUUGGUUGAUUGC
t0021687	28	41	miR5304-3p	-1	1	CAGAUGAGUCGGGUAGCUUGGGAAUGCU	AGAUGAGUAGGGUAGCUUGGG
t0021757	23	41	miR2592bi	0	0	UGGGAACUUUGGGGAGACUGCCG	UGGGAACUUUGGGGAGACUGCCGGU
t0021767	19	41	miR9674a-3p	2	0	AAGAUGGUGAACUAUGCCG	GUAAGAUGGUGAACUAUGC
t0021844	23	41	miR8125	1	0	AGGAAAGAAGUUAUGACGGUACC	CAGGAAAGAAGUUAUGACGGUA
t0021872	23	41	miR5204	0	2	GCUGAGAUGGGGUUGUAGGACUC	GCUGGAAUGGGGUUGUAGGAC
t0021874	24	41	miR3438-5p	-3	0	GUCUCAAGGACUAAGCCAUGCAAG	UCAAGGACUAAGCCAUGCAAG
t0021887	29	41	miR6300	0	0	GUUCGUGUAGUAUAAUGGUUAGUAUAUUU	GUUCGUGUAGUAUAAUGGU
t0021912	25	41	miR9748	-3	0	GCCGGAGGAAGGUAAGGAUGACGUC	GGAGGAAGGUAAGGAUGAC
t0021954	22	41	miR4387e	-2	1	AUUGUUGGUGAUAAGGGCGGUG	UGUUGGUGAUAAGAGCGGUG
t0021963	18	41	miR1082a	-4	0	CAUUGCGAGGGCCGUGGC	GCGAGGGCCGUGGCCGGUG
t0021968	19	41	miR9484	3	0	GCAGGGACAAGUAGUCGUU	UGUGCAGGGACAAGUAGUC
t0022019	21	40	miR1858a	2	2	ACGAGGGACGGAGAAGGCUAA	GAAGGAGGGACGGAGUAGGC
t0022070	20	40	miR8049-5p	0	0	CAAGAGCUUGCAGACAUCAC	CAAGAGCUUGCAGACAUCA
t0022085	25	40	miR2592bi	-3	0	GGGUGGGAACUUUGGGGAGACUGCC	UGGGAACUUUGGGGAGACUGCCGGU
t0022101	23	40	miR9748	0	1	GGAGGAAGGUGAGGAUGACGUCA	GGAGGAAGGUAAGGAUGAC
t0022107	24	40	miR7817a	-3	0	UCAUUUGGUUAUUCUCUGAGACUG	UUUGGUUAUUCUCUGAGACUG
t0022118	26	40	miR160a-3p	1	0	CUUAUCGAGGAGCCAGCAGAGGGCAA	GCUUAUCGAGGAGCCAGCAGA
t0022150	24	40	miR9674a-3p	-3	1	CCCGAAAGAUGGUGAACUAUGCCG	GUAAGAUGGUGAACUAUGC
t0022202	25	40	miR2592bi	-3	2	UGGUGGGAACUCUAGGGAGACUGCC	UGGGAACUUUGGGGAGACUGCCGGU
t0022280	20	40	miR9748	-3	2	GCGGGAGGAAGGUGUGGAUG	GGAGGAAGGUAAGGAUGAC
t0022318	25	40	miR5263	-4	1	CAGCAGACUAGAACUGCAACGGGCA	AGACUAGAACUGUAACGGG
t0022333	18	40	miR9748	-2	2	CGGGAGGAAGGUGUGGAU	GGAGGAAGGUAAGGAUGAC
t0022357	27	40	miR9674a-3p	4	0	GAUGGUGAACUAUGCCGGAGUAGGGCA	GUAAGAUGGUGAACUAUGC
t0022361	25	40	miR473a-3p	-4	0	CCGGUGAGGCCUUGGGAGGGAUGGA	UGAGGCCUUGGGAGGGAUGG
t0022381	19	40	miR6214	2	0	ACGAGGAGAGCAAGAAUUG	CGACGAGGAGAGCAAGAA
t0022406	21	40	miR5636	3	1	AGUCGGAGGUUGGCGGGCAGU	CGUAGUCGGAGGUUGACGG
t0022425	21	40	miR4387e	-1	2	UCGUUGGUGGUAAGAGCGGUG	UGUUGGUGAUAAGAGCGGUG
t0022440	20	40	miR473a-3p	2	0	AGGCCUUGGGAGGGAUGGAU	UGAGGCCUUGGGAGGGAUGG
t0022546	20	39	miR6173	3	0	UGUAAACGAUGGAUACUAGA	AGCUGUAAACGAUGGAUACUAGA
t0022574	19	39	miR2592bi	2	1	GGAACUUUAGGGAGACUGC	UGGGAACUUUGGGGAGACUGCCGGU
t0022585	25	39	miR1858a	4	1	GAGGGACGGAGAAGGCUAAAUCAGC	GAAGGAGGGACGGAGUAGGC
t0022595	28	39	miR9674a-3p	4	0	GAUGGUGAACUAUGCCGGAGUAGGGCAA	GUAAGAUGGUGAACUAUGC
t0022601	26	39	miR1858a	4	1	GAGGGACGGAGAAGGCUAAGCAAGCU	GAAGGAGGGACGGAGUAGGC
t0022699	20	39	miR473a-3p	0	0	UGAGGCCUUGGGAGGGAUGG	UGAGGCCUUGGGAGGGAUGG
t0022726	22	39	miR2592bi	0	2	CGGGAACUUUAGGGAGACUGCC	UGGGAACUUUGGGGAGACUGCCGGU
t0022750	26	39	miR8125	-1	0	UCAGGAAAGAAGUUAUGACGGUACCU	CAGGAAAGAAGUUAUGACGGUA
t0022758	23	39	miR9748	-1	1	UGGAGGAAGGUAAGAAUGACGUC	GGAGGAAGGUAAGGAUGAC
t0022815	23	39	miR8125	0	0	CAGGAAAGAAGUUAUGACGGUAC	CAGGAAAGAAGUUAUGACGGUA
t0022834	26	39	miR473a-3p	-3	0	CGGUGAGGCCUUGGGAGGGAUGGAUG	UGAGGCCUUGGGAGGGAUGG
t0022901	21	39	miR6300	3	0	CGUGUAGUAUAAUGGUUAGUA	GUUCGUGUAGUAUAAUGGU
t0022959	22	38	miR160a-3p	2	0	UUAUCGAGGAGCCAGCAGAGGG	GCUUAUCGAGGAGCCAGCAGA
t0023000	27	38	miR7753-3p	0	0	UGGGAAGGGAGAAGAGAUGAAUAGAUC	UGGGAAGGGAGAAGAGAUG
t0023090	22	38	miR8125	3	0	GAAAGAAGUUAUGACGGUACCU	CAGGAAAGAAGUUAUGACGGUA
t0023193	19	38	miR9748	2	1	AGGAAGGUGAGGAUGACGU	GGAGGAAGGUAAGGAUGAC
t0023278	23	38	miR473a-3p	1	0	GAGGCCUUGGGAGGGAUGGAUGG	UGAGGCCUUGGGAGGGAUGG
t0023363	21	38	miR5304-3p	1	1	GAUGAGUCGGGUAGCUUGGGA	AGAUGAGUAGGGUAGCUUGGG
t0023377	27	38	miR6173	-3	0	CCUAGCUGUAAACGAUGGAUACUAGAU	AGCUGUAAACGAUGGAUACUAGA
t0023397	22	38	miR4387e	-2	1	AUUGUUGGUAAUAAGAGCGGUG	UGUUGGUGAUAAGAGCGGUG
t0023401	23	38	miR3438-5p	-2	0	UCUCAAGGACUAAGCCAUGCAAG	UCAAGGACUAAGCCAUGCAAG
t0023413	18	38	miR1858a	4	1	GAGGGACGGAGAAGGCUA	GAAGGAGGGACGGAGUAGGC
t0023417	26	38	miR6300	3	0	CGUGUAGUAUAAUGGUUAGUAUAUUU	GUUCGUGUAGUAUAAUGGU
t0023423	28	38	miR473a-3p	-4	0	CCGGUGAGGCCUUGGGAGGGAUGGAUGG	UGAGGCCUUGGGAGGGAUGG
t0023439	22	38	miR4387e	-2	2	UUUGUUGGUGGUAAGAGCUGUG	UGUUGGUGAUAAGAGCGGUG
t0023470	23	37	miR1858a	-4	1	CUGCGAAGCAGGGACGGAGUAGG	GAAGGAGGGACGGAGUAGGC
t0023494	21	37	miR166g-3p	0	1	UCGGACCAGGCUUCAUUCCCC	UCGGACCAGGCUUCAUUCCUC
t0023530	26	37	miR6173	-1	0	UAGCUGUAAACGAUGGAUACUAGAUG	AGCUGUAAACGAUGGAUACUAGA
t0023563	25	37	miR9748	-3	2	GCGGGAGGAAGGUGUGGAUGACGUC	GGAGGAAGGUAAGGAUGAC
t0023618	21	37	miR4387e	-1	2	UUGUUAGUGGUAAGAGCGGUG	UGUUGGUGAUAAGAGCGGUG
t0023641	21	37	miR1082a	-2	0	UUGCGAGGGCCGUGGCCGGUG	GCGAGGGCCGUGGCCGGUG
t0023668	28	37	miR1858a	3	2	GGGGGGACGGAGAAGGCUAAGUGGGCCU	GAAGGAGGGACGGAGUAGGC
t0023687	24	37	miR6135a	-3	0	AGGUGGUAGAGUUGGUUGAUUGCG	UGGUAGAGUUGGUUGAUUGC
t0023732	25	37	miR3438-5p	-3	0	GUCUCAAGGACUAAGCCAUGCAAGU	UCAAGGACUAAGCCAUGCAAG
t0023734	20	37	miR1858a	2	2	ACGAGGGACGGAGAAGGCUA	GAAGGAGGGACGGAGUAGGC
t0023735	25	37	miR1082a	-1	0	UGCGAGGGCCGUGGCCGGUGAUGAC	GCGAGGGCCGUGGCCGGUG
t0023772	21	37	miR473a-3p	-4	0	CCGGUGAGGCCUUGGGAGGGA	UGAGGCCUUGGGAGGGAUGG
t0023876	22	37	miR5636	4	1	GUCGGAGGUUGGCGGGCAGUCC	CGUAGUCGGAGGUUGACGG
t0023916	24	37	miR473a-3p	0	0	UGAGGCCUUGGGAGGGAUGGAUGG	UGAGGCCUUGGGAGGGAUGG
t0024012	20	36	miR9748	0	1	GGAGGAAGGUGAGGAUGACG	GGAGGAAGGUAAGGAUGAC
t0024017	27	36	miR160a-3p	1	0	CUUAUCGAGGAGCCAGCAGAGGGCAAG	GCUUAUCGAGGAGCCAGCAGA
t0024019	27	36	miR1858a	4	2	GGGGGACGGAGAAGGCUAGGUGGGCCU	GAAGGAGGGACGGAGUAGGC
t0024034	25	36	miR9748	-3	1	CUUGGAGGAAGGUAAGAAUGACGUC	GGAGGAAGGUAAGGAUGAC
t0024083	28	36	miR5142	4	0	UGAGACUAAGUGGAUAUUGAGAAUCAAG	AUAUUGAGACUAAGUGGAU
t0024089	20	36	miR1082a	0	0	GCGAGGGCCGUGGCCGGUGA	GCGAGGGCCGUGGCCGGUG
t0024090	23	36	miR473a-3p	2	0	AGGCCUUGGGAGGGAUGGAUGGA	UGAGGCCUUGGGAGGGAUGG
t0024104	20	36	miR2916	0	0	GGGGAUCGAAGACGAUCAGA	GGGGAUCGAAGACGAUCAGAUA
t0024172	25	36	miR8125	2	2	GGGAAGAAGUUCUGACGGUACCUGA	CAGGAAAGAAGUUAUGACGGUA
t0024252	24	36	miR5646	1	0	UGAAGCAAGUUGGGAGGCGUAGCA	GUGAAGCAAGUUGGGAGG
t0024281	25	36	miR9748	-4	2	AGCGGGAGGAAGGUGUGGAUGACGU	GGAGGAAGGUAAGGAUGAC
t0024366	31	36	miR2916	0	0	GGGGAUCGAAGACGAUCAGAUACCGUCGUAG	GGGGAUCGAAGACGAUCAGAUA
t0024385	21	36	miR4387e	-2	2	UUUGUAGGUGGUAAGAGCGGU	UGUUGGUGAUAAGAGCGGUG
t0024411	22	36	miR8125	-1	0	UCAGGAAAGAAGUUAUGACGGU	CAGGAAAGAAGUUAUGACGGUA
t0024438	18	36	miR5646	4	0	AGCAAGUUGGGAGGCGUA	GUGAAGCAAGUUGGGAGG
t0024452	20	36	miR1858a	4	1	GAGGGACGGAGAAGGCUAAA	GAAGGAGGGACGGAGUAGGC
t0024454	25	36	miR6173	2	0	CUGUAAACGAUGGAUACUAGAUGUU	AGCUGUAAACGAUGGAUACUAGA
t0024488	19	36	miR1858a	1	0	AAGGAGGGACGGAGUAGGC	GAAGGAGGGACGGAGUAGGC
t0024513	21	35	miR4387e	-1	2	UUGUUGGUGGUAAGAGCGGAG	UGUUGGUGAUAAGAGCGGUG
t0024518	19	35	miR9748	0	1	GGAGGAAGGUGAGGAUGAC	GGAGGAAGGUAAGGAUGAC
t0024581	21	35	miR9748	0	1	GGAGGAAGGUGAGGAUGACGU	GGAGGAAGGUAAGGAUGAC
t0024605	24	35	miR8736	0	0	GUGGCAGGUUAAGAUAGAGAAUAU	GUGGCAGGUUAAGAUAGAGAAUA
t0024633	21	35	miR4387e	-2	2	UUUGUUGGUGGUAAGAGUGGU	UGUUGGUGAUAAGAGCGGUG
t0024636	23	35	miR9674a-3p	0	1	GAAAGAUGGUGAACUAUGCCGGA	GUAAGAUGGUGAACUAUGC
t0024686	24	35	miR4994-3p	0	0	UAAUUCUAGAGCUAAUACAUGCCU	UAAUUCUAGAGCUAAUACA
t0024715	21	35	miR1082a	0	0	GCGAGGGCCGUGGCCGGUGAU	GCGAGGGCCGUGGCCGGUG
t0024747	20	35	miR3438-5p	1	0	CAAGGACUAAGCCAUGCAAG	UCAAGGACUAAGCCAUGCAAG
t0024766	19	35	miR9748	-3	2	GCGGGAGGAAGGUGUGGAU	GGAGGAAGGUAAGGAUGAC
t0024793	18	35	miR8125	3	0	GAAAGAAGUUAUGACGGU	CAGGAAAGAAGUUAUGACGGUA
t0024828	20	35	miR9748	2	1	AGGAAGGUAAGAAUGACGUC	GGAGGAAGGUAAGGAUGAC
t0024856	22	35	miR9748	2	2	AGGAAGGUGUGGAUGACGUCAA	GGAGGAAGGUAAGGAUGAC
t0024860	18	35	miR1858a	4	2	GGGGGACGGAGAAGGCUA	GAAGGAGGGACGGAGUAGGC
t0024874	24	35	miR9674a-3p	4	0	GAUGGUGAACUAUGCCGGAGUAGG	GUAAGAUGGUGAACUAUGC
t0024937	24	35	miR5304-3p	-1	1	CAGAUGAGUCGGGUAGCUUGGGAA	AGAUGAGUAGGGUAGCUUGGG
t0024939	21	35	miR4387e	-2	2	UUUGUUGGUGGUAUGAGCGGU	UGUUGGUGAUAAGAGCGGUG
t0024972	27	35	miR1858a	4	1	GAGGGACGGAGAAGGCUAAGCAAGCUU	GAAGGAGGGACGGAGUAGGC
t0025012	22	35	miR1858a	4	1	GAGGGACGGAGAAGGCUAAAUC	GAAGGAGGGACGGAGUAGGC
t0025026	28	35	miR1858a	3	2	GGGAGGACGGAGUAGGCUAAACAAGCAA	GAAGGAGGGACGGAGUAGGC
t0025055	27	35	miR5646	4	0	AGCAAGUUGGGAGGCGUAGCAUAGGUG	GUGAAGCAAGUUGGGAGG
t0025058	22	35	miR4387e	-2	2	UUUGUUGGUGGUAAGAGCGGCG	UGUUGGUGAUAAGAGCGGUG
t0025105	22	34	miR4387e	-2	1	AUUGUUGGUGAUAGGAGCGGUG	UGUUGGUGAUAAGAGCGGUG
t0025106	22	34	miR159a.1	-1	0	GUUGGAUUGAUGGGCGCUUGCG	UUGGAUUGAUGGGCGCUUG
t0025106	22	34	miR159a-3p	-1	0	GUUGGAUUGAUGGGCGCUUGCG	UUGGAUUGAUGGGCGCUU
t0025117	20	34	miR2592bi	1	2	GGGAACUCUAGGGAGACUGC	UGGGAACUUUGGGGAGACUGCCGGU
t0025131	28	34	miR1858a	3	2	GGGAGGACGGAGUAGGCCAAACAAGCAC	GAAGGAGGGACGGAGUAGGC
t0025137	26	34	miR5646	-3	0	UUUGUGAAGCAAGUUGGGAGGCGUAG	GUGAAGCAAGUUGGGAGG
t0025142	21	34	miR3438-5p	-3	0	GUCUCAAGGACUAAGCCAUGC	UCAAGGACUAAGCCAUGCAAG
t0025176	28	34	miR1858a	3	2	GGGAGGACGGAGUAGGCUAAACAUGCAC	GAAGGAGGGACGGAGUAGGC
t0025230	29	34	miR9674a-3p	4	0	GAUGGUGAACUAUGCCGGAGUAGGGCAAA	GUAAGAUGGUGAACUAUGC
t0025265	28	34	miR160a-3p	-1	0	AGCUUAUCGAGGAGCCAGCAGAGGGCAA	GCUUAUCGAGGAGCCAGCAGA
t0025334	23	34	miR9674a-3p	2	0	AAGAUGGUGAACUAUGCCGGAGU	GUAAGAUGGUGAACUAUGC
t0025336	19	34	miR9674a-3p	3	0	AGAUGGUGAACUAUGCCGG	GUAAGAUGGUGAACUAUGC
t0025355	20	34	miR5636	3	1	AGUCGGAGGUUGGCGGGCAG	CGUAGUCGGAGGUUGACGG
t0025390	20	34	miR5304-3p	2	1	AUGAGUCGGGUAGCUUGGGA	AGAUGAGUAGGGUAGCUUGGG
t0025394	25	34	miR9748	1	0	GAGGAAGGUAAGGAUGACGUCAAGU	GGAGGAAGGUAAGGAUGAC
t0025472	19	34	miR5501	-4	2	GACGAGCUGUGGCUAGGGG	ACUUGUGGCUAGGGGUGAA
t0025610	27	34	miR6177	-1	0	UUAUCGAUGGACAGAAGGCAAUUUCAA	UAUCGAUGGACAGAAGGCAAUUUCA
t0025659	19	34	miR6177	2	0	UCGAUGGACAGAAGGCAAU	UAUCGAUGGACAGAAGGCAAUUUCA
t0025712	22	34	miR4387e	-2	1	AUAGUUGGUGAUAAGAGCGGUG	UGUUGGUGAUAAGAGCGGUG
t0025714	22	34	miR4387e	-2	1	AUUGUUGAUGAUAAGAGCGGUG	UGUUGGUGAUAAGAGCGGUG
t0025734	18	34	miR1858a	2	0	AGGAGGGACGGAGUAGGC	GAAGGAGGGACGGAGUAGGC
t0025745	23	33	miR5646	3	0	AAGCAAGUUGGGAGGCGUAGCAU	GUGAAGCAAGUUGGGAGG
t0025759	19	33	miR1858a	3	2	GGGGGGACGGAGAAGGCUA	GAAGGAGGGACGGAGUAGGC
t0025784	27	33	miR6173	4	0	GUAAACGAUGGAUACUAGAUGUUGCGC	AGCUGUAAACGAUGGAUACUAGA
t0025840	23	33	miR5304-3p	4	1	GAGUCGGGUAGCUUGGGAAUGCU	AGAUGAGUAGGGUAGCUUGGG
t0025841	21	33	miR1858a	1	2	AACGAGGGACGGAGAAGGCUA	GAAGGAGGGACGGAGUAGGC
t0025873	19	33	miR5646	3	0	AAGCAAGUUGGGAGGCGUA	GUGAAGCAAGUUGGGAGG
t0025904	25	33	miR9748	-3	1	GCCGGAGGAAGGUGAGGAUGACGUC	GGAGGAAGGUAAGGAUGAC
t0025919	22	33	miR5304-3p	4	1	GAGUCGGGUAGCUUGGGAAUGC	AGAUGAGUAGGGUAGCUUGGG
t0025925	21	33	miR4387e	-2	2	UUUGUUGGUAGUAAGAGCGGU	UGUUGGUGAUAAGAGCGGUG
t0025935	22	33	miR159a.1	-2	0	CGUUGGAUUGAUGGGCGCUUGC	UUGGAUUGAUGGGCGCUUG
t0025951	21	33	miR9748	1	2	GAGGAAGGUGUGGAUGACGUC	GGAGGAAGGUAAGGAUGAC
t0026000	26	33	miR5646	0	0	GUGAAGCAAGUUGGGAGGCGUAGCAU	GUGAAGCAAGUUGGGAGG
t0026065	19	33	miR4414b	0	0	UGUGAAGAUGCGGACUACC	UGUGAAGAUGCGGACUAC
t0026126	18	33	miR473a-3p	-1	0	GUGAGGCCUUGGGAGGGA	UGAGGCCUUGGGAGGGAUGG
t0026146	21	33	miR5646	1	0	UGAAGCAAGUUGGGAGGCGUA	GUGAAGCAAGUUGGGAGG
t0026157	18	33	miR9748	2	2	AGGAAGGUGGGGAUGACG	GGAGGAAGGUAAGGAUGAC
t0026186	27	33	miR5304-3p	0	1	AGAUGAGUCGGGUAGCUUGGGAAUGCU	AGAUGAGUAGGGUAGCUUGGG
t0026195	20	33	miR1082a	2	0	GAGGGCCGUGGCCGGUGAUG	GCGAGGGCCGUGGCCGGUG
t0026205	23	33	miR8736	0	0	GUGGCAGGUUAAGAUAGAGAAUA	GUGGCAGGUUAAGAUAGAGAAUA
t0026216	26	33	miR2916	1	0	GGGAUCGAAGACGAUCAGAUACCGUC	GGGGAUCGAAGACGAUCAGAUA
t0026229	28	33	miR160a-3p	4	0	AUCGAGGAGCCAGCAGAGGGCAAGUCUG	GCUUAUCGAGGAGCCAGCAGA
t0026236	22	33	miR4387e	-2	2	UUUGUUGGUCGUAAGAGCGGUG	UGUUGGUGAUAAGAGCGGUG
t0026243	25	33	miR473a-3p	3	0	GGCCUUGGGAGGGAUGGAUGGAUUG	UGAGGCCUUGGGAGGGAUGG
t0026248	28	33	miR8125	1	0	AGGAAAGAAGUUAUGACGGUACCUGAUG	CAGGAAAGAAGUUAUGACGGUA
t0026271	18	33	miR473a-3p	-3	0	CGGUGAGGCCUUGGGAGG	UGAGGCCUUGGGAGGGAUGG
t0026289	19	33	miR5636	1	1	GUAGUCGGAGGUUGGCGGA	CGUAGUCGGAGGUUGACGG
t0026324	22	33	miR473a-3p	2	0	AGGCCUUGGGAGGGAUGGAUGG	UGAGGCCUUGGGAGGGAUGG
t0026328	27	33	miR473a-3p	-3	0	CGGUGAGGCCUUGGGAGGGAUGGAUGG	UGAGGCCUUGGGAGGGAUGG
t0026363	22	32	miR4387e	-2	1	AUUGUUAGUGAUAAGAGCGGUG	UGUUGGUGAUAAGAGCGGUG
t0026389	21	32	miR9748	1	1	GAGGAAGGUGAGGAUGACGUC	GGAGGAAGGUAAGGAUGAC
t0026390	19	32	miR1082a	1	0	CGAGGGCCGUGGCCGGUGA	GCGAGGGCCGUGGCCGGUG
t0026417	21	32	miR160a-3p	0	0	GCUUAUCGAGGAGCCAGCAGA	GCUUAUCGAGGAGCCAGCAGA
t0026455	28	32	miR3438-5p	0	0	UCAAGGACUAAGCCAUGCAAGUGUAAGU	UCAAGGACUAAGCCAUGCAAG
t0026459	27	32	miR473a-3p	2	0	AGGCCUUGGGAGGGAUGGAUGGAUUGU	UGAGGCCUUGGGAGGGAUGG
t0026470	21	32	miR4387e	-2	1	AUUGUUGGUGGUAAGAGCGGU	UGUUGGUGAUAAGAGCGGUG
t0026499	22	32	miR4387e	-2	1	AUUGUUGGCGAUAAGAGCGGUG	UGUUGGUGAUAAGAGCGGUG
t0026577	27	32	miR1858a	4	2	GAGAGACGGAGAAGGCUAGGCUAGCGC	GAAGGAGGGACGGAGUAGGC
t0026586	22	32	miR4387e	-2	2	UUUGUUUGUGGUAAGAGCGGUG	UGUUGGUGAUAAGAGCGGUG
t0026588	21	32	miR9748	-4	2	AGCGGGAGGAAGGUGUGGAUG	GGAGGAAGGUAAGGAUGAC
t0026596	28	32	miR6173	-4	0	UCCUAGCUGUAAACGAUGGAUACUAGAU	AGCUGUAAACGAUGGAUACUAGA
t0026769	20	32	miR160a-3p	-1	0	AGCUUAUCGAGGAGCCAGCA	GCUUAUCGAGGAGCCAGCAGA
t0026770	21	32	miR473a-3p	2	0	AGGCCUUGGGAGGGAUGGAUG	UGAGGCCUUGGGAGGGAUGG
t0026780	20	32	miR5646	2	0	GAAGCAAGUUGGGAGGCGUA	GUGAAGCAAGUUGGGAGG
t0026809	19	32	miR3438-5p	0	0	UCAAGGACUAAGCCAUGCA	UCAAGGACUAAGCCAUGCAAG
t0026818	26	32	miR8125	1	2	AGGGAAGAAGUUCUGACGGUACCUGA	CAGGAAAGAAGUUAUGACGGUA
t0026862	29	32	miR6194	1	0	AAGGGGAUCGAAGACGAUCAGAUACCGUC	UAAGGGGAUCGAAGACGA
t0026887	19	32	miR2916	0	0	GGGGAUCGAAGACGAUCAG	GGGGAUCGAAGACGAUCAGAUA
t0026944	20	32	miR6135a	-3	0	AGGUGGUAGAGUUGGUUGAU	UGGUAGAGUUGGUUGAUUGC
t0026956	24	32	miR5646	0	0	GUGAAGCAAGUUGGGAGGCGUAGC	GUGAAGCAAGUUGGGAGG
t0026988	26	32	miR2592bi	-4	2	AUGGUGGGAACUCUAGGGAGACUGCC	UGGGAACUUUGGGGAGACUGCCGGU
t0027017	25	32	miR5204	0	0	GCUGGAAUGGGGUUGUAGGACUGAU	GCUGGAAUGGGGUUGUAGGAC
t0027030	23	31	miR4387e	-2	1	UUUGUUGGUGGUAAGAGCGGUGA	UGUUGGUGAUAAGAGCGGUG
t0027031	25	31	miR5646	-2	0	UUGUGAAGCAAGUUGGGAGGCGUAG	GUGAAGCAAGUUGGGAGG
t0027037	27	31	miR6478	0	0	GCCGACUUAGCUCAGUUGGGAGAGCUC	GCCGACUUAGCUCAGUUGGGAG
t0027101	23	31	miR9674a-3p	-3	1	CCCGAAAGAUGGUGAACUAUGCC	GUAAGAUGGUGAACUAUGC
t0027138	21	31	miR5263	-4	1	CAGCAGACUAGAACUGCAACG	AGACUAGAACUGUAACGGG
t0027163	26	31	miR9674a-3p	-1	1	CGAAAGAUGGUGAACUAUGCCGGAGU	GUAAGAUGGUGAACUAUGC
t0027169	24	31	miR9748	-2	1	UUGGAGGAAGGUAAGAAUGACGUC	GGAGGAAGGUAAGGAUGAC
t0027223	21	31	miR4387e	-1	2	UUGUCGGUGGUAAGAGCGGUG	UGUUGGUGAUAAGAGCGGUG
t0027281	27	31	miR9666b-3p	4	0	UGGCCUGAUGAUGGAGUCUUACGGAUU	CGGUUGGCCUGAUGAUGGA
t0027294	19	31	miR6194	-4	0	AAAGUAAGGGGAUCGAAGA	UAAGGGGAUCGAAGACGA
t0027295	23	31	miR6173	0	0	AGCUGUAAACGAUGGAUACUAGA	AGCUGUAAACGAUGGAUACUAGA
t0027336	23	31	miR1082a	-4	0	CAUUGCGAGGGCCGUGGCCGGUG	GCGAGGGCCGUGGCCGGUG
t0027407	19	31	miR5263	-3	1	AGCAGACUAGAACUGCAAC	AGACUAGAACUGUAACGGG
t0027427	21	31	miR1858a	1	0	AAGGAGGGACGGAGUAGGCUA	GAAGGAGGGACGGAGUAGGC
t0027433	19	31	miR167d-3p	0	0	AGACUCAAGUUCUGCUUCA	AGACUCAAGUUCUGCUUCAC
t0027478	18	31	miR9674a-3p	2	0	AAGAUGGUGAACUAUGCC	GUAAGAUGGUGAACUAUGC
t0027500	23	31	miR9674a-3p	1	1	AAAGAUGGUGAACUAUGCCGGAG	GUAAGAUGGUGAACUAUGC
t0027514	24	31	miR1858a	-4	1	CUGCGAAGCAGGGACGGAGUAGGC	GAAGGAGGGACGGAGUAGGC
t0027529	25	31	miR9748	2	1	AGGAAGGUGAGGAUGACGUCAAGUC	GGAGGAAGGUAAGGAUGAC
t0027548	23	31	miR5263	-3	1	AGCAGACUAGAACUGCAACGGGC	AGACUAGAACUGUAACGGG
t0027582	25	31	miR9748	0	1	GGAGGAAGGUGAGGAUGACGUCAAG	GGAGGAAGGUAAGGAUGAC
t0027585	22	31	miR8671	0	0	AAUGUUGGUGAUAAGAGCGGUG	AAUGUUGGUGAUAAGAGCGGUG
t0027612	23	31	miR2592bi	0	1	UGGGAACUUUAGGGAGACUGCCG	UGGGAACUUUGGGGAGACUGCCGGU
t0027654	21	31	miR4387e	-1	2	UUGUUGGUGGUAAGAGCAGUG	UGUUGGUGAUAAGAGCGGUG
t0027662	28	31	miR1858a	3	2	GGGGGGACGGAGAAGGCUAGGUGGGCCU	GAAGGAGGGACGGAGUAGGC
t0027735	23	31	miR9748	0	2	GGAGGAAGGUGGGGAUGACGUCA	GGAGGAAGGUAAGGAUGAC
t0027788	21	30	miR3438-5p	1	0	CAAGGACUAAGCCAUGCAAGU	UCAAGGACUAAGCCAUGCAAG
t0027798	23	30	miR2592bi	-2	2	GGUGGGAACUCUAGGGAGACUGC	UGGGAACUUUGGGGAGACUGCCGGU
t0027832	27	30	miR9748	0	2	GGAGGAAGGUGGGGAUGACGUCAAGUC	GGAGGAAGGUAAGGAUGAC
t0027864	22	30	miR2592bi	-1	2	GUGGGAACUUUAAGGAGACUGC	UGGGAACUUUGGGGAGACUGCCGGU
t0027888	28	30	miR9748	0	1	GGAGGAAGGUAAGAAUGACGUCAAGUCC	GGAGGAAGGUAAGGAUGAC
t0027892	25	30	miR5636	4	1	GUCGGAGGUUGGCGGGCAGUCCAGG	CGUAGUCGGAGGUUGACGG
t0027981	21	30	miR4387e	-2	2	UUUGUUGAUGGUAAGAGCGGU	UGUUGGUGAUAAGAGCGGUG
t0027999	23	30	miR5304-3p	0	1	AGAUGAGUCGGGUAGCUUGGGAA	AGAUGAGUAGGGUAGCUUGGG
t0028048	26	30	miR6177	0	0	UAUCGAUGGACAGAAGGCAAUUUCAA	UAUCGAUGGACAGAAGGCAAUUUCA
t0028122	21	30	miR4387e	-2	0	UUUGUUGGUGAUAAGAGCGGU	UGUUGGUGAUAAGAGCGGUG
t0028124	21	30	miR9674a-3p	3	0	AGAUGGUGAACUAUGCCGGAG	GUAAGAUGGUGAACUAUGC
t0028193	20	30	miR1858a	0	0	GAAGGAGGGACGGAGUAGGC	GAAGGAGGGACGGAGUAGGC
t0028226	23	30	miR9748	0	1	GGAGGAAGGUAAGAAUGACGUCA	GGAGGAAGGUAAGGAUGAC
t0028258	24	30	miR2592bi	-1	0	GUGGGAACUUUGGGGAGACUGCCG	UGGGAACUUUGGGGAGACUGCCGGU
t0028289	27	30	miR6173	0	0	AGCUGUAAACGAUGGAUACUAGAUGUU	AGCUGUAAACGAUGGAUACUAGA
t0028310	21	30	miR4387e	-2	2	UUUGAUGGUGGUAAGAGCGGU	UGUUGGUGAUAAGAGCGGUG
t0028315	18	30	miR9748	2	2	AGGAAGGUGUGGAUGACG	GGAGGAAGGUAAGGAUGAC
t0028319	20	30	miR4414b	-1	0	CUGUGAAGAUGCGGACUACC	UGUGAAGAUGCGGACUAC
t0028324	19	30	miR6145e	4	0	UUAGAAGUAGCCGGCUGGU	AUUGUUAGAAGUAGCCGGC
t0028347	24	30	miR1082a	-1	0	UGCGAGGGCCGUGGCCGGUGAUGA	GCGAGGGCCGUGGCCGGUG
t0028376	22	30	miR9748	0	2	GGAGGAAGGUGUGGAUGACGUC	GGAGGAAGGUAAGGAUGAC
t0028401	21	30	miR9748	1	2	GAGGAAGGUGGGGAUGACGUC	GGAGGAAGGUAAGGAUGAC
t0028407	24	30	miR5020a	0	2	UGGGAAGAAGAGGUAGACUUGUCG	UGGGAAGAAAAGGUAGACUUGUCA
t0028456	25	30	miR160a-3p	-1	0	AGCUUAUCGAGGAGCCAGCAGAGGG	GCUUAUCGAGGAGCCAGCAGA
t0028466	22	30	miR9748	1	1	GAGGAAGGUAAGAAUGACGUCA	GGAGGAAGGUAAGGAUGAC
t0028489	22	30	miR3438-5p	-1	0	CUCAAGGACUAAGCCAUGCAAG	UCAAGGACUAAGCCAUGCAAG
t0028507	18	29	miR9748	2	0	AGGAAGGUAAGGAUGACG	GGAGGAAGGUAAGGAUGAC
t0028516	26	29	miR9748	1	2	GAGGAAGGUGGGGAUGACGUCAAGUC	GGAGGAAGGUAAGGAUGAC
t0028531	18	29	miR1082a	1	0	CGAGGGCCGUGGCCGGUG	GCGAGGGCCGUGGCCGGUG
t0028539	23	29	miR9748	2	0	AGGAAGGUAAGGAUGACGUCAAG	GGAGGAAGGUAAGGAUGAC
t0028550	20	29	miR1858a	1	2	AACGAGGGACGGAGAAGGCU	GAAGGAGGGACGGAGUAGGC
t0028602	26	29	miR1858a	4	2	GGGGGACGGAGAAGGCUAGGUGGGCC	GAAGGAGGGACGGAGUAGGC
t0028633	24	29	miR6135a	-2	0	GGUGGUAGAGUUGGUUGAUUGCGU	UGGUAGAGUUGGUUGAUUGC
t0028663	29	29	miR9674a-3p	1	1	AAAGAUGGUGAACUAUGCCGGAGUAGGGC	GUAAGAUGGUGAACUAUGC
t0028755	26	29	miR9748	2	2	AGGAAGGUGUGGAUGACGUCAAGUCC	GGAGGAAGGUAAGGAUGAC
t0028771	23	29	miR1082a	0	0	GCGAGGGCCGUGGCCGGUGAUGA	GCGAGGGCCGUGGCCGGUG
t0028784	24	29	miR4994-3p	-3	0	UAGUAAUUCUAGAGCUAAUACAUG	UAAUUCUAGAGCUAAUACA
t0028794	27	29	miR5304-3p	-1	1	CAGAUGAGUCGGGUAGCUUGGGAAUGC	AGAUGAGUAGGGUAGCUUGGG
t0028824	24	29	miR6173	3	0	UGUAAACGAUGGAUACUAGAUGUU	AGCUGUAAACGAUGGAUACUAGA
t0028845	21	29	miR168a-5p	0	1	UCGCUUGGUGCAGGUCGGGAC	UCGCUUGGUGCAGAUCGGGAC
t0028848	26	29	miR9748	-3	0	GCCGGAGGAAGGUAAGGAUGACGUCA	GGAGGAAGGUAAGGAUGAC
t0028876	19	29	miR4414b	-2	0	UCUGUGAAGAUGCGGACUA	UGUGAAGAUGCGGACUAC
t0028878	27	29	miR160a-3p	0	0	GCUUAUCGAGGAGCCAGCAGAGGGCAA	GCUUAUCGAGGAGCCAGCAGA
t0028905	21	29	miR1858a	4	1	GAGGGACGGAGAAGGCUAAAU	GAAGGAGGGACGGAGUAGGC
t0028916	25	29	miR2592bi	-1	2	GUGGGAACUUUAAGGAGACUGCCGG	UGGGAACUUUGGGGAGACUGCCGGU
t0028979	22	29	miR9748	-3	1	GCCGGAGGAAGGUGAGGAUGAC	GGAGGAAGGUAAGGAUGAC
t0028980	22	29	miR4387e	-2	2	UUUGUUGGGGGUAAGAGCGGUG	UGUUGGUGAUAAGAGCGGUG
t0028994	27	29	miR8640	0	0	UCUGACACUGUGCAACUGUAAACGCAA	UCUGACACUGUGCAACUGUAAACGC
t0029064	25	29	miR9674a-3p	2	0	AAGAUGGUGAACUAUGCCGGAGUAG	GUAAGAUGGUGAACUAUGC
t0029080	19	29	miR159a.1	-3	0	GCGUUGGAUUGAUGGGCGC	UUGGAUUGAUGGGCGCUUG
t0029082	26	29	miR9748	-4	1	AGCCGGAGGAAGGUGAGGAUGACGUC	GGAGGAAGGUAAGGAUGAC
t0029105	18	29	miR159a.1	-2	0	CGUUGGAUUGAUGGGCGC	UUGGAUUGAUGGGCGCUUG
t0029111	18	29	miR9748	2	1	AGGAAGGUGAGGAUGACG	GGAGGAAGGUAAGGAUGAC
t0029144	24	29	miR9748	-1	0	CGGAGGAAGGUAAGGAUGACGUCA	GGAGGAAGGUAAGGAUGAC
t0029165	24	29	miR6173	-1	0	UAGCUGUAAACGAUGGAUACUAGA	AGCUGUAAACGAUGGAUACUAGA
t0029180	19	29	miR6177	1	0	AUCGAUGGACAGAAGGCAA	UAUCGAUGGACAGAAGGCAAUUUCA
t0029216	27	29	miR1858a	3	2	GGGGGGACGGAGAAGGCUAAGUGGGCC	GAAGGAGGGACGGAGUAGGC
t0029227	29	29	miR9748	0	0	GGAGGAAGGUAAGGAUGACGUCAAGUCAG	GGAGGAAGGUAAGGAUGAC
t0029266	21	29	miR3438-5p	-2	0	UCUCAAGGACUAAGCCAUGCA	UCAAGGACUAAGCCAUGCAAG
t0029349	18	28	miR4414b	0	0	UGUGAAGAUGCGGACUAC	UGUGAAGAUGCGGACUAC
t0029362	26	28	miR5646	-1	0	UGUGAAGCAAGUUGGGAGGCGUAGCA	GUGAAGCAAGUUGGGAGG
t0029367	30	28	miR9748	-1	0	CGGAGGAAGGUAAGGAUGACGUCAAGUCAG	GGAGGAAGGUAAGGAUGAC
t0029385	24	28	miR1858a	3	2	CGAGGGACGGAGAAGGCUAAAUCA	GAAGGAGGGACGGAGUAGGC
t0029402	23	28	miR2592bi	-2	2	GGUGGGAACUUUAAGGAGACUGC	UGGGAACUUUGGGGAGACUGCCGGU
t0029439	29	28	miR1082a	2	0	GAGGGCCGUGGCCGGUGAUGACGCAAUGU	GCGAGGGCCGUGGCCGGUG
t0029457	26	28	miR9748	-4	1	UCUUGGAGGAAGGUAAGAAUGACGUC	GGAGGAAGGUAAGGAUGAC
t0029526	20	28	miR9674a-3p	1	1	AAAGAUGGUGAACUAUGCCG	GUAAGAUGGUGAACUAUGC
t0029527	25	28	miR5020a	-1	2	UUGGGAAGAAGAGGUAGACUUGUCG	UGGGAAGAAAAGGUAGACUUGUCA
t0029570	21	28	miR4387e	-2	2	UUUGUUGGAGGUAAGAGCGGU	UGUUGGUGAUAAGAGCGGUG
t0029654	28	28	miR473a-3p	0	0	UGAGGCCUUGGGAGGGAUGGAUGGAUUG	UGAGGCCUUGGGAGGGAUGG
t0029698	24	28	miR8125	-2	0	AUCAGGAAAGAAGUUAUGACGGUA	CAGGAAAGAAGUUAUGACGGUA
t0029705	19	28	miR1858a	2	2	ACGAGGGACGGAGAAGGCU	GAAGGAGGGACGGAGUAGGC
t0029777	19	28	miR9674a-3p	4	0	GAUGGUGAACUAUGCCGGA	GUAAGAUGGUGAACUAUGC
t0029780	22	28	miR9748	-4	2	AGCGGGAGGAAGGUGUGGAUGA	GGAGGAAGGUAAGGAUGAC
t0029788	19	28	miR9484	0	0	UGUGCAGGGACAAGUAGUC	UGUGCAGGGACAAGUAGUC
t0029827	20	28	miR3438-5p	-3	0	GUCUCAAGGACUAAGCCAUG	UCAAGGACUAAGCCAUGCAAG
t0029829	18	28	miR2592bi	3	1	GAACUUUAGGGAGACUGC	UGGGAACUUUGGGGAGACUGCCGGU
t0029839	20	28	miR9674a-3p	2	0	AAGAUGGUGAACUAUGCCGG	GUAAGAUGGUGAACUAUGC
t0029847	24	28	miR9748	0	2	GGAGGAAGGUGUGGAUGACGUCAA	GGAGGAAGGUAAGGAUGAC
t0029862	21	28	miR4387e	-1	2	UUGUUGGUGGUAAGAACGGUG	UGUUGGUGAUAAGAGCGGUG
t0029919	28	28	miR1858a	1	2	AACGAGGGACGGAGAAGGCUAAAUCAGC	GAAGGAGGGACGGAGUAGGC
t0029920	24	28	miR5515	-4	1	CUUACCAUGGUUGUGACGGGUGAC	CCAUGGUUGUCACGGGUG
t0029930	21	28	miR159a.1	0	0	UUGGAUUGAUGGGCGCUUGCG	UUGGAUUGAUGGGCGCUUG
t0029930	21	28	miR159a-3p	0	0	UUGGAUUGAUGGGCGCUUGCG	UUGGAUUGAUGGGCGCUU
t0029946	26	28	miR6478	0	0	GCCGACUUAGCUCAGUUGGGAGAGCC	GCCGACUUAGCUCAGUUGGGAG
t0029952	21	28	miR1858a	-3	1	UGCGAAGCAGGGACGGAGUAG	GAAGGAGGGACGGAGUAGGC
t0029980	20	28	miR9674a-3p	-4	1	ACCCGAAAGAUGGUGAACUA	GUAAGAUGGUGAACUAUGC
t0030003	21	28	miR2916	0	0	GGGGAUCGAAGACGAUCAGAU	GGGGAUCGAAGACGAUCAGAUA
t0030026	28	28	miR6173	-3	0	CCUAGCUGUAAACGAUGGAUACUAGAUG	AGCUGUAAACGAUGGAUACUAGA
t0030120	19	28	miR9484	2	0	UGCAGGGACAAGUAGUCGU	UGUGCAGGGACAAGUAGUC
t0030262	19	27	miR160a-3p	-3	0	ACAGCUUAUCGAGGAGCCA	GCUUAUCGAGGAGCCAGCAGA
t0030285	22	27	miR4387e	-2	2	UUUGUUGUUGGUAAGAGCGGUG	UGUUGGUGAUAAGAGCGGUG
t0030371	22	27	miR4387e	-2	1	UUUGUUGGUGCUAAGAGCGGUG	UGUUGGUGAUAAGAGCGGUG
t0030378	19	27	miR1222d	0	0	UAAGCGGCUCACUGGUAUA	UAAGCGGCUCACUGGUAUA
t0030403	21	27	miR4387e	-1	1	CUGUUGGUGGUAAGAGCGGUG	UGUUGGUGAUAAGAGCGGUG
t0030473	19	27	miR6028	-2	1	AGUGGAGAGAAGGAUUCAU	UGGAGAGAAGGCUUCAUGA
t0030571	24	27	miR2592bi	-1	1	GUGGGAACUUUAGGGAGACUGCCG	UGGGAACUUUGGGGAGACUGCCGGU
t0030587	22	27	miR2592bi	-1	2	GUGGGAACUCUAGGGAGACUGC	UGGGAACUUUGGGGAGACUGCCGGU
t0030613	29	27	miR5636	4	1	GUCGGAGGUUGGCGGGCAGUCCAGGGCGU	CGUAGUCGGAGGUUGACGG
t0030659	20	27	miR5263	-3	1	AGCAGACUAGAACUGCAACG	AGACUAGAACUGUAACGGG
t0030739	24	27	miR159a.1	0	0	UUGGAUUGAUGGGCGCUUGCGUGU	UUGGAUUGAUGGGCGCUUG
t0030739	24	27	miR159a-3p	0	0	UUGGAUUGAUGGGCGCUUGCGUGU	UUGGAUUGAUGGGCGCUU
t0030823	23	27	miR1858a	1	2	AACGAGGGACGGAGAAGGCUAAA	GAAGGAGGGACGGAGUAGGC
t0030942	20	27	miR9748	-4	2	AGCGGGAGGAAGGUGUGGAU	GGAGGAAGGUAAGGAUGAC
t0030993	19	27	miR6145e	3	0	GUUAGAAGUAGCCGGCUGG	AUUGUUAGAAGUAGCCGGC
t0031019	21	27	miR4387e	-1	1	UUGUUGGUGUUAAGAGCGGUG	UGUUGGUGAUAAGAGCGGUG
t0031046	21	27	miR6135a	-3	0	AGGUGGUAGAGUUGGUUGAUU	UGGUAGAGUUGGUUGAUUGC
t0031062	22	27	miR4387e	-2	2	UUUGUUGGUGGUAAGAGCGGGG	UGUUGGUGAUAAGAGCGGUG
t0031063	19	27	miR5636	1	2	AUAGUCGGAGGUUGGCGGG	CGUAGUCGGAGGUUGACGG
t0031103	25	26	miR6173	4	0	GUAAACGAUGGAUACUAGAUGUUGC	AGCUGUAAACGAUGGAUACUAGA
t0031109	18	26	miR9748	1	1	GAGGAAGGUGAGGAUGAC	GGAGGAAGGUAAGGAUGAC
t0031160	21	26	miR5204	4	0	GAAUGGGGUUGUAGGACUGAU	GCUGGAAUGGGGUUGUAGGAC
t0031172	27	26	miR778	4	0	UGUUUAUGUAGAUCGGUCAGGUGCGGA	UGCUUGUUUAUGUAGAUCG
t0031275	19	26	miR5565c	0	0	AACUGUGGAUAGAGGUGAA	AACUGUGGAUAGAGGUGA
t0031324	21	26	miR4387e	-1	1	UUGUUGGUGAUAUGAGCGGUG	UGUUGGUGAUAAGAGCGGUG
t0031356	28	26	miR9748	1	1	GAGGAAGGUAAGAAUGACGUCAAGUCCU	GGAGGAAGGUAAGGAUGAC
t0031358	20	26	miR5515	-4	1	CUUACCAUGGUUGUGACGGG	CCAUGGUUGUCACGGGUG
t0031364	26	26	miR6173	1	0	GCUGUAAACGAUGGAUACUAGAUGUU	AGCUGUAAACGAUGGAUACUAGA
t0031398	21	26	miR4387e	-2	2	UUUGUUGGCGGUAAGAGCGGU	UGUUGGUGAUAAGAGCGGUG
t0031433	23	26	miR3438-5p	-1	0	CUCAAGGACUAAGCCAUGCAAGU	UCAAGGACUAAGCCAUGCAAG
t0031483	23	26	miR5646	1	0	UGAAGCAAGUUGGGAGGCGUAGC	GUGAAGCAAGUUGGGAGG
t0031492	23	26	miR9748	0	2	GGAGGAAGGUGUGGAUGACGUCA	GGAGGAAGGUAAGGAUGAC
t0031510	22	26	miR4387e	-2	1	AUUGUUGGUGAUUAGAGCGGUG	UGUUGGUGAUAAGAGCGGUG
t0031536	28	26	miR8125	2	0	GGAAAGAAGUUAUGACGGUACCUGAUGA	CAGGAAAGAAGUUAUGACGGUA
t0031546	19	26	miR3438-5p	3	0	AGGACUAAGCCAUGCAAGU	UCAAGGACUAAGCCAUGCAAG
t0031573	27	26	miR9674a-3p	3	0	AGAUGGUGAACUAUGCCGGAGUAGGGC	GUAAGAUGGUGAACUAUGC
t0031588	22	26	miR159a.1	-3	0	GCGUUGGAUUGAUGGGCGCUUG	UUGGAUUGAUGGGCGCUUG
t0031621	28	26	miR2592bi	-4	0	CGGGUGGGAACUUUGGGGAGACUGCCGG	UGGGAACUUUGGGGAGACUGCCGGU
t0031625	21	26	miR8125	3	0	GAAAGAAGUUAUGACGGUACC	CAGGAAAGAAGUUAUGACGGUA
t0031664	23	26	miR6135a	0	0	UGGUAGAGUUGGUUGAUUGCGUC	UGGUAGAGUUGGUUGAUUGC
t0031745	21	26	miR2592bi	0	1	CGGGAACUUUGGGGAGACUGC	UGGGAACUUUGGGGAGACUGCCGGU
t0031902	27	26	miR1858a	4	2	GGGGGACGGAGAAGGCUAAGCAAGCAU	GAAGGAGGGACGGAGUAGGC
t0031903	20	26	miR9748	1	1	GAGGAAGGUAAGAAUGACGU	GGAGGAAGGUAAGGAUGAC
t0031930	21	26	miR5636	-3	1	GCACGUAGUCGGAGGUUGGCG	CGUAGUCGGAGGUUGACGG
t0031952	18	26	miR9748	4	1	GAAGGUAAGAAUGACGUC	GGAGGAAGGUAAGGAUGAC
t0031959	26	26	miR6177	1	1	AUCGAUGGACAGAAGGCAAUUUCUAU	UAUCGAUGGACAGAAGGCAAUUUCA
t0031971	28	26	miR912	-3	0	UAGUGGAUUGCAUACCCAGCAGGGAGUG	UGGAUUGCAUACCCAGCAGG
t0032099	25	25	miR6478	2	0	CGACUUAGCUCAGUUGGGAGAGCAA	GCCGACUUAGCUCAGUUGGGAG
t0032112	24	25	miR5646	3	0	AAGCAAGUUGGGAGGCGUAGCAUA	GUGAAGCAAGUUGGGAGG
t0032170	27	25	miR6478	0	1	GCCGACUUAACUCAGUUGGGAGAGCAA	GCCGACUUAGCUCAGUUGGGAG
t0032200	24	25	miR8125	0	0	CAGGAAAGAAGUUAUGACGGUACC	CAGGAAAGAAGUUAUGACGGUA
t0032222	24	25	miR8125	4	0	AAAGAAGUUAUGACGGUACCUGAU	CAGGAAAGAAGUUAUGACGGUA
t0032248	20	25	miR535d	-3	0	CUGUACGACGAGGAGAGCAA	UACGACGAGGAGAGCAAGA
t0032400	22	25	miR4387e	-2	1	AUUGUUGGUGAUAAGAGCGGAG	UGUUGGUGAUAAGAGCGGUG
t0032529	26	25	miR9748	1	1	GAGGAAGGUAAGAAUGACGUCAAGUC	GGAGGAAGGUAAGGAUGAC
t0032577	21	25	miR8049-5p	-1	0	ACAAGAGCUUGCAGACAUCAC	CAAGAGCUUGCAGACAUCA
t0032587	18	25	miR473a-3p	-2	0	GGUGAGGCCUUGGGAGGG	UGAGGCCUUGGGAGGGAUGG
t0032666	22	25	miR9748	-3	2	GCGGGAGGAAGGUGUGGAUGAC	GGAGGAAGGUAAGGAUGAC
t0032667	22	25	miR4387e	-2	2	UUUGUUGGUGGUAAGAGCGGUU	UGUUGGUGAUAAGAGCGGUG
t0032704	18	25	miR160a-3p	4	0	AUCGAGGAGCCAGCAGAG	GCUUAUCGAGGAGCCAGCAGA
t0032743	26	25	miR9748	-4	2	AGCGGGAGGAAGGUGUGGAUGACGUC	GGAGGAAGGUAAGGAUGAC
t0032839	22	25	miR5263	-4	1	CAGCAGACUAGAACUGCAACGG	AGACUAGAACUGUAACGGG
t0032841	29	25	miR3438-5p	-3	0	GUCUCAAGGACUAAGCCAUGCAAGUGUAA	UCAAGGACUAAGCCAUGCAAG
t0032899	20	25	miR9748	1	2	GAGGAAGGUGUGGAUGACGU	GGAGGAAGGUAAGGAUGAC
t0032960	26	25	miR778	4	0	UGUUUAUGUAGAUCGGUCAGGUGCAA	UGCUUGUUUAUGUAGAUCG
t0032999	19	25	miR9674a-3p	-4	1	ACCCGAAAGAUGGUGAACU	GUAAGAUGGUGAACUAUGC
t0033083	25	25	miR4994-3p	-3	0	UAGUAAUUCUAGAGCUAAUACAUGC	UAAUUCUAGAGCUAAUACA
t0033104	29	25	miR1082a	3	0	AGGGCCGUGGCCGGUGAUGACGCAAUGUG	GCGAGGGCCGUGGCCGGUG
t0033139	18	25	miR4414b	-1	0	CUGUGAAGAUGCGGACUA	UGUGAAGAUGCGGACUAC
t0033143	20	24	miR2592bi	3	1	GAACUUUAGGGAGACUGCCG	UGGGAACUUUGGGGAGACUGCCGGU
t0033157	20	24	miR5501	-4	2	GACGAGCUGUGGCUAGGGGU	ACUUGUGGCUAGGGGUGAA
t0033184	19	24	miR4387e	-1	1	UUGUUGGUGGUAAGAGCGG	UGUUGGUGAUAAGAGCGGUG
t0033216	25	24	miR8125	3	0	GAAAGAAGUUAUGACGGUACCUGAU	CAGGAAAGAAGUUAUGACGGUA
t0033245	20	24	miR9748	-3	1	GCCGGAGGAAGGUGAGGAUG	GGAGGAAGGUAAGGAUGAC
t0033280	29	24	miR9674a-3p	3	0	AGAUGGUGAACUAUGCCGGAGUAGGGCAA	GUAAGAUGGUGAACUAUGC
t0033318	18	24	miR3438-5p	1	0	CAAGGACUAAGCCAUGCA	UCAAGGACUAAGCCAUGCAAG
t0033344	24	24	miR3438-5p	-2	0	UCUCAAGGACUAAGCCAUGCAAGU	UCAAGGACUAAGCCAUGCAAG
t0033466	23	24	miR8125	-2	0	AUCAGGAAAGAAGUUAUGACGGU	CAGGAAAGAAGUUAUGACGGUA
t0033467	19	24	miR535d	-2	0	UGUACGACGAGGAGAGCAA	UACGACGAGGAGAGCAAGA
t0033470	20	24	miR1858a	-1	0	CGAAGGAGGGACGGAGUAGG	GAAGGAGGGACGGAGUAGGC
t0033512	21	24	miR9748	2	1	AGGAAGGUGAGGAUGACGUCA	GGAGGAAGGUAAGGAUGAC
t0033527	19	24	miR6135a	0	0	UGGUAGAGUUGGUUGAUUG	UGGUAGAGUUGGUUGAUUGC
t0033550	22	24	miR9748	1	2	GAGGAAGGUGUGGAUGACGUCA	GGAGGAAGGUAAGGAUGAC
t0033557	21	24	miR4387e	-2	2	UUUGUUGGUGGUAAGUGCGGU	UGUUGGUGAUAAGAGCGGUG
t0033590	24	24	miR9748	-3	2	GCGGGAGGAAGGUGUGGAUGACGU	GGAGGAAGGUAAGGAUGAC
t0033617	29	24	miR5671a	-3	0	UACCAUGGUUGUGACGGGUGACGGAUCGU	CAUGGUUGUGACGGGUGAC
t0033623	20	24	miR4387e	-1	2	UUGUUGGUAGUAAGAGCGGU	UGUUGGUGAUAAGAGCGGUG
t0033649	24	24	miR2916	2	0	GGAUCGAAGACGAUCAGAUACCGU	GGGGAUCGAAGACGAUCAGAUA
t0033652	21	24	miR1082a	2	0	GAGGGCCGUGGCCGGUGAUGA	GCGAGGGCCGUGGCCGGUG
t0033680	21	24	miR4387e	-1	2	UUGUUGGUGGUAAGAGAGGUG	UGUUGGUGAUAAGAGCGGUG
t0033757	22	24	miR5204	1	0	CUGGAAUGGGGUUGUAGGACUA	GCUGGAAUGGGGUUGUAGGAC
t0033884	21	24	miR6478	0	0	GCCGACUUAGCUCAGUUGGGA	GCCGACUUAGCUCAGUUGGGAG
t0033894	19	24	miR5636	1	2	GUAGUCGGAGGUUGGUGGG	CGUAGUCGGAGGUUGACGG
t0033962	20	24	miR9748	-2	2	CGGGAGGAAGGUGUGGAUGA	GGAGGAAGGUAAGGAUGAC
t0033983	27	24	miR6209	1	0	GGGAUCAGAAAGUGCGGCGGUGGCAUC	UGGGAUCAGAAAGUGCGGCG
t0034008	21	24	miR4387e	-1	2	UUGUUGGUGGUAAUAGCGGUG	UGUUGGUGAUAAGAGCGGUG
t0034010	22	24	miR6173	1	0	GCUGUAAACGAUGGAUACUAGA	AGCUGUAAACGAUGGAUACUAGA
t0034029	23	24	miR6173	3	0	UGUAAACGAUGGAUACUAGAUGU	AGCUGUAAACGAUGGAUACUAGA
t0034035	24	24	miR1082a	0	0	GCGAGGGCCGUGGCCGGUGAUGAC	GCGAGGGCCGUGGCCGGUG
t0034076	22	24	miR9748	0	2	GGAGGAAGGUGGGGAUGACGUC	GGAGGAAGGUAAGGAUGAC
t0034086	19	24	miR1082a	2	0	GAGGGCCGUGGCCGGUGAU	GCGAGGGCCGUGGCCGGUG
t0034122	27	24	miR1858a	4	2	GGAGGACGGAGUAGGCUAAACAAGUAC	GAAGGAGGGACGGAGUAGGC
t0034147	18	24	miR9674a-3p	-3	1	CCCGAAAGAUGGUGAACU	GUAAGAUGGUGAACUAUGC
t0034171	22	24	miR9748	1	1	GAGGAAGGUGAGGAUGACGUCA	GGAGGAAGGUAAGGAUGAC
t0034176	30	24	miR160a-3p	-3	0	ACAGCUUAUCGAGGAGCCAGCAGAGGGCAA	GCUUAUCGAGGAGCCAGCAGA
t0034242	21	24	miR1082a	-3	0	AUUGCGAGGGCCGUGGCCGGU	GCGAGGGCCGUGGCCGGUG
t0034250	22	24	miR9674a-3p	3	0	AGAUGGUGAACUAUGCCGGAGU	GUAAGAUGGUGAACUAUGC
t0034251	23	24	miR9748	-2	0	CCGGAGGAAGGUAAGGAUGACGU	GGAGGAAGGUAAGGAUGAC
t0034266	21	24	miR159a.1	4	0	AUUGAUGGGCGCUUGCGUGUU	UUGGAUUGAUGGGCGCUUG
t0034270	24	24	miR9748	-4	1	AGCCGGAGGAAGGUGAGGAUGACG	GGAGGAAGGUAAGGAUGAC
t0034315	28	24	miR9674a-3p	3	0	AGAUGGUGAACUAUGCCGGAGUAGGGCA	GUAAGAUGGUGAACUAUGC
t0034336	29	24	miR9674a-3p	-4	1	ACCCGAAAGAUGGUGAACUAUGCCGGAGU	GUAAGAUGGUGAACUAUGC
t0034489	25	23	miR9748	-2	0	CCGGAGGAAGGUAAGGAUGACGUCA	GGAGGAAGGUAAGGAUGAC
t0034532	26	23	miR9674a-3p	3	0	AGAUGGUGAACUAUGCCGGAGUAGGG	GUAAGAUGGUGAACUAUGC
t0034557	22	23	miR4387e	-2	2	UUUGUUGGUGGUAAGAGCGAUG	UGUUGGUGAUAAGAGCGGUG
t0034586	18	23	miR2592bi	3	0	GAACUUUGGGGAGACUGC	UGGGAACUUUGGGGAGACUGCCGGU
t0034604	19	23	miR6145e	1	0	UUGUUAGAAGUAGCCGGCU	AUUGUUAGAAGUAGCCGGC
t0034607	23	23	miR5304-3p	-3	1	UUCAGAUGAGUCGGGUAGCUUGG	AGAUGAGUAGGGUAGCUUGGG
t0034619	27	23	miR5646	0	0	GUGAAGCAAGUUGGGAGGCGUAGCAUA	GUGAAGCAAGUUGGGAGG
t0034626	27	23	miR9748	-4	1	AGCCGGAGGAAGGUGAGGAUGACGUCA	GGAGGAAGGUAAGGAUGAC
t0034670	26	23	miR5142	4	0	UGAGACUAAGUGGAUAUUGAGAAUCA	AUAUUGAGACUAAGUGGAU
t0034690	22	23	miR1082a	2	0	GAGGGCCGUGGCCGGUGAUGAC	GCGAGGGCCGUGGCCGGUG
t0034701	21	23	miR4387e	-1	2	UUGUUGGUCGUAAGAGCGGUG	UGUUGGUGAUAAGAGCGGUG
t0034705	26	23	miR9748	2	0	AGGAAGGUAAGGAUGACGUCAAGUCA	GGAGGAAGGUAAGGAUGAC
t0034725	26	23	miR6135a	-1	0	GUGGUAGAGUUGGUUGAUUGCGUCUG	UGGUAGAGUUGGUUGAUUGC
t0034776	24	23	miR6028	0	0	UGGAGAGAAGGCUUCAUGAUCUCA	UGGAGAGAAGGCUUCAUGA
t0034800	19	23	miR169t	0	0	CGAUCAAGGAUGCUCGUCG	CGAUCAAGGAUGCUCGUCG
t0034816	27	23	miR5671a	-4	0	UUACCAUGGUUGUGACGGGUGACGGAU	CAUGGUUGUGACGGGUGAC
t0034819	24	23	miR159a.1	-1	0	GUUGGAUUGAUGGGCGCUUGCGUG	UUGGAUUGAUGGGCGCUUG
t0034819	24	23	miR159a-3p	-1	0	GUUGGAUUGAUGGGCGCUUGCGUG	UUGGAUUGAUGGGCGCUU
t0034843	26	23	miR9748	-3	1	GCCGGAGGAAGGUGAGGAUGACGUCA	GGAGGAAGGUAAGGAUGAC
t0034848	28	23	miR6135a	-4	0	GAGGUGGUAGAGUUGGUUGAUUGCGUCU	UGGUAGAGUUGGUUGAUUGC
t0034962	18	23	miR9748	0	1	GGAGGAAGGUGAGGAUGA	GGAGGAAGGUAAGGAUGAC
t0034988	19	23	miR5263	-1	2	CAUACUAGAACUGCAACGG	AGACUAGAACUGUAACGGG
t0035010	21	23	miR5168-5p	0	0	CGCGUUGGUUGUCGUGGUUCA	CGCGUUGGUUGUCGUGGUUCAAGCG
t0035046	18	23	miR9748	0	2	GGAGGAAGGUGUGGAUGA	GGAGGAAGGUAAGGAUGAC
t0035065	23	23	miR5636	3	1	AGUCGGAGGUUGGCGGGCAGUCC	CGUAGUCGGAGGUUGACGG
t0035078	21	23	miR5636	-3	1	UCUCGUAGUCGGAGGUUGGCG	CGUAGUCGGAGGUUGACGG
t0035165	23	23	miR5204	0	1	GCAGGAAUGGGGUUGUAGGACUG	GCUGGAAUGGGGUUGUAGGAC
t0035217	19	23	miR9748	1	1	GAGGAAGGUGAGGAUGACG	GGAGGAAGGUAAGGAUGAC
t0035219	20	23	miR473a-3p	1	0	GAGGCCUUGGGAGGGAUGGA	UGAGGCCUUGGGAGGGAUGG
t0035247	29	23	miR5636	2	1	UAGUCGGAGGUUGGCGGGCAGUCCAGGGC	CGUAGUCGGAGGUUGACGG
t0035260	29	23	miR9674a-3p	-3	1	CCCGAAAGAUGGUGAACUAUGCCGGAGUA	GUAAGAUGGUGAACUAUGC
t0035293	25	23	miR6135a	1	0	GGUAGAGUUGGUUGAUUGCGUCUGA	UGGUAGAGUUGGUUGAUUGC
t0035307	19	23	miR4994-3p	2	0	AUUCUAGAGCUAAUACAUG	UAAUUCUAGAGCUAAUACA
t0035362	26	23	miR1858a	4	2	AAGGGACGGAGAAGGCUAGGCUAGCG	GAAGGAGGGACGGAGUAGGC
t0035370	25	23	miR9748	0	2	GGAGGAAGGUGGGGAUGACGUCAAG	GGAGGAAGGUAAGGAUGAC
t0035468	25	23	miR5646	2	0	GAAGCAAGUUGGGAGGCGUAGCAUA	GUGAAGCAAGUUGGGAGG
t0035613	19	23	miR7740-5p	-2	0	GAUUGAACAACCACGGGCU	UUGAACAACCACGGGCUCA
t0035819	23	22	miR2916	3	0	GAUCGAAGACGAUCAGAUACCGU	GGGGAUCGAAGACGAUCAGAUA
t0035832	26	22	miR9748	-4	0	AGCCGGAGGAAGGUAAGGAUGACGUC	GGAGGAAGGUAAGGAUGAC
t0035853	23	22	miR5636	-3	1	GCUCGUAGUCGGAGGUUGGCGGA	CGUAGUCGGAGGUUGACGG
t0035857	20	22	miR5636	1	1	GUAGUCGGAGGUUGGCGGGA	CGUAGUCGGAGGUUGACGG
t0035931	27	22	miR9748	1	1	GAGGAAGGUAAGAAUGACGUCAAGUCC	GGAGGAAGGUAAGGAUGAC
t0035945	18	22	miR6135a	-3	0	AGGUGGUAGAGUUGGUUG	UGGUAGAGUUGGUUGAUUGC
t0035982	19	22	miR4414b	-1	0	CUGUGAAGAUGCGGACUAC	UGUGAAGAUGCGGACUAC
t0035990	19	22	miR2916	4	0	AUCGAAGACGAUCAGAUAC	GGGGAUCGAAGACGAUCAGAUA
t0036004	22	22	miR6135a	0	0	UGGUAGAGUUGGUUGAUUGCGU	UGGUAGAGUUGGUUGAUUGC
t0036013	20	22	miR8049-5p	0	0	CAAGAGCUUGCAGACAUCAA	CAAGAGCUUGCAGACAUCA
t0036014	19	22	miR7831	-1	0	GUACAUGUCGGACCAACAA	UACAUGUCGGACCAACAAC
t0036056	25	22	miR8640	0	1	UCUGACACUGUGCAACUGUAAACGA	UCUGACACUGUGCAACUGUAAACGC
t0036117	26	22	miR473a-3p	3	0	GGCCUUGGGAGGGAUGGAUGGAUUGU	UGAGGCCUUGGGAGGGAUGG
t0036135	21	22	miR4387e	-1	1	UUGUAGGUGAUAAGAGCGGUG	UGUUGGUGAUAAGAGCGGUG
t0036139	24	22	miR9674a-3p	1	1	AAAGAUGGUGAACUAUGCCGGAGU	GUAAGAUGGUGAACUAUGC
t0036156	19	22	miR4414b	2	0	UGAAGAUGCGGACUACCUG	UGUGAAGAUGCGGACUAC
t0036300	21	22	miR5204	2	0	UGGAAUGGGGUUGUAGGACUA	GCUGGAAUGGGGUUGUAGGAC
t0036308	20	22	miR1858a	3	2	CGAGGGACGGAGAAGGCUAA	GAAGGAGGGACGGAGUAGGC
t0036313	19	22	miR6135a	-3	0	AGGUGGUAGAGUUGGUUGA	UGGUAGAGUUGGUUGAUUGC
t0036337	25	22	miR6444	0	0	UGGAAAAGUAGAGAUUGUGUAUGGA	UGGAAAAGUAGAGAUUGUG
t0036385	22	22	miR4387e	-2	1	AUUAUUGGUGAUAAGAGCGGUG	UGUUGGUGAUAAGAGCGGUG
t0036415	22	22	miR9748	-1	0	CGGAGGAAGGUAAGGAUGACGU	GGAGGAAGGUAAGGAUGAC
t0036448	19	22	miR7831	2	0	CAUGUCGGACCAACAACAU	UACAUGUCGGACCAACAAC
t0036463	23	22	miR159a.1	0	0	UUGGAUUGAUGGGCGCUUGCGUG	UUGGAUUGAUGGGCGCUUG
t0036463	23	22	miR159a-3p	0	0	UUGGAUUGAUGGGCGCUUGCGUG	UUGGAUUGAUGGGCGCUU
t0036558	24	22	miR473a-3p	2	0	AGGCCUUGGGAGGGAUGGAUGGAU	UGAGGCCUUGGGAGGGAUGG
t0036634	23	22	miR4387e	-3	2	UUUUGUUGGUGGUAAGAGUGGUG	UGUUGGUGAUAAGAGCGGUG
t0036650	24	22	miR5636	-3	1	GCACGUAGUCGGAGGUUGGCGGGC	CGUAGUCGGAGGUUGACGG
t0036765	19	22	miR5204	4	1	AAAUGGGGUUGUAGGACUG	GCUGGAAUGGGGUUGUAGGAC
t0036786	21	22	miR5636	-3	2	GCUCGUAGUCGGAGGUUGGCA	CGUAGUCGGAGGUUGACGG
t0036797	22	22	miR4387e	-2	0	GUUGUUGGUGAUAAGAGCGGUG	UGUUGGUGAUAAGAGCGGUG
t0036814	24	22	miR8125	-3	0	UAUCAGGAAAGAAGUUAUGACGGU	CAGGAAAGAAGUUAUGACGGUA
t0036865	19	22	miR6478	0	0	GCCGACUUAGCUCAGUUGG	GCCGACUUAGCUCAGUUGGGAG
t0036956	21	22	miR6135a	4	0	AGAGUUGGUUGAUUGCGUCUG	UGGUAGAGUUGGUUGAUUGC
t0036962	20	22	miR8671	1	1	AUGUUGGUGGUAAGAGCGGU	AAUGUUGGUGAUAAGAGCGGUG
t0036980	19	22	miR5263	-1	0	CAGACUAGAACUGUAACGG	AGACUAGAACUGUAACGGG
t0037070	20	22	miR3438-5p	2	0	AAGGACUAAGCCAUGCAAGU	UCAAGGACUAAGCCAUGCAAG
t0037084	20	21	miR5636	0	1	CGUAGUCGGAGGUUGGCGGA	CGUAGUCGGAGGUUGACGG
t0037095	19	21	miR7740-5p	0	0	UUGAACAACCACGGGCUCA	UUGAACAACCACGGGCUCA
t0037115	19	21	miR5636	1	2	GUAGUAGGAGGUUGGCGGG	CGUAGUCGGAGGUUGACGG
t0037161	22	21	miR3438-5p	0	0	UCAAGGACUAAGCCAUGCAAGU	UCAAGGACUAAGCCAUGCAAG
t0037207	27	21	miR1858a	4	2	GGAGGACGGAGUAGGCUAAACAUGCAC	GAAGGAGGGACGGAGUAGGC
t0037217	29	21	miR9748	-1	0	CGGAGGAAGGUAAGGAUGACGUCAAGUCA	GGAGGAAGGUAAGGAUGAC
t0037240	26	21	miR6202	0	0	UGGUUUUGUAAGCAUUGAAGGAAUGA	UGGUUUUGUAAGCAUUGAA
t0037292	25	21	miR5671a	4	2	GUAGUGACGGAUGACGUGUAUCGUA	CAUGGUUGUGACGGGUGAC
t0037305	24	21	miR5263	-4	1	CAGCAGACUAGAACUGCAACGGGC	AGACUAGAACUGUAACGGG
t0037320	18	21	miR9748	1	2	GAGGAAGGUGGGGAUGAC	GGAGGAAGGUAAGGAUGAC
t0037322	24	21	miR8125	-1	0	UCAGGAAAGAAGUUAUGACGGUAC	CAGGAAAGAAGUUAUGACGGUA
t0037336	30	21	miR2916	-1	0	AGGGGAUCGAAGACGAUCAGAUACCGUCGU	GGGGAUCGAAGACGAUCAGAUA
t0037375	26	21	miR5671a	-4	0	UUACCAUGGUUGUGACGGGUGACGGA	CAUGGUUGUGACGGGUGAC
t0037412	18	21	miR9748	0	2	GGAGGAAGGUGGGGAUGA	GGAGGAAGGUAAGGAUGAC
t0037458	20	21	miR160a-3p	3	0	UAUCGAGGAGCCAGCAGAGG	GCUUAUCGAGGAGCCAGCAGA
t0037465	21	21	miR8671	1	0	AUGUUGGUGAUAAGAGCGGUG	AAUGUUGGUGAUAAGAGCGGUG
t0037465	21	21	miR4387e	-1	0	AUGUUGGUGAUAAGAGCGGUG	UGUUGGUGAUAAGAGCGGUG
t0037545	21	21	miR6214	0	0	CGACGAGGAGAGCAAGAAUUU	CGACGAGGAGAGCAAGAA
t0037569	19	21	miR160a-3p	2	0	UUAUCGAGGAGCCAGCAGA	GCUUAUCGAGGAGCCAGCAGA
t0037583	19	21	miR9748	0	2	GGAGGAAGGUGGGGAUGAC	GGAGGAAGGUAAGGAUGAC
t0037593	20	21	miR3438-5p	0	0	UCAAGGACUAAGCCAUGCAA	UCAAGGACUAAGCCAUGCAAG
t0037688	19	21	miR408b-5p	4	0	GCGAGGCGAGCAUGGAUAA	CAGCGCGAGGCGAGCAUGGA
t0037705	28	21	miR1858a	3	2	GGGAGGACGGAGUAGGCUAAACAAGUAC	GAAGGAGGGACGGAGUAGGC
t0037798	18	21	miR774a-5p.1	-4	2	AUGCAGGGACGAAGAAUG	AGAGACGAAGAUUGAUGAC
t0037889	23	21	miR5204	0	1	GCUGGAAAGGGGUUGUAGGACUG	GCUGGAAUGGGGUUGUAGGAC
t0037897	26	21	miR1082a	3	0	AGGGCCGUGGCCGGUGAUGACGCAAU	GCGAGGGCCGUGGCCGGUG
t0037906	24	21	miR9748	-2	2	CGGGAGGAAGGUGUGGAUGACGUC	GGAGGAAGGUAAGGAUGAC
t0037937	24	21	miR2592bi	-2	2	GGUGGGAACUCUAGGGAGACUGCC	UGGGAACUUUGGGGAGACUGCCGGU
t0038010	26	21	miR9748	1	2	GAGGAAGGUGUGGAUGACGUCAAGUC	GGAGGAAGGUAAGGAUGAC
t0038075	20	21	miR5636	-3	1	GCACGUAGUCGGAGGUUGGC	CGUAGUCGGAGGUUGACGG
t0038094	27	21	miR1858a	4	1	GAAGGACGGAGUAGGCUAAACAAGCAC	GAAGGAGGGACGGAGUAGGC
t0038225	22	21	miR4414b	-1	0	CUGUGAAGAUGCGGACUACCUG	UGUGAAGAUGCGGACUAC
t0038227	25	21	miR8125	-3	0	UAUCAGGAAAGAAGUUAUGACGGUA	CAGGAAAGAAGUUAUGACGGUA
t0038355	25	21	miR5304-3p	-3	1	UUCAGAUGAGUCGGGUAGCUUGGGA	AGAUGAGUAGGGUAGCUUGGG
t0038403	22	21	miR5304-3p	-3	1	UUCAGAUGAGUCGGGUAGCUUG	AGAUGAGUAGGGUAGCUUGGG
t0038414	27	21	miR6300	1	0	UUCGUGUAGUAUAAUGGUUAGUAUAUU	GUUCGUGUAGUAUAAUGGU
t0038442	18	21	miR5263	-1	1	CAGACUAGAACUGCAACG	AGACUAGAACUGUAACGGG
t0038447	18	21	miR160a-3p	3	0	UAUCGAGGAGCCAGCAGA	GCUUAUCGAGGAGCCAGCAGA
t0038499	20	21	miR5565c	-1	0	GAACUGUGGAUAGAGGUGAA	AACUGUGGAUAGAGGUGA
t0038530	26	21	miR9748	-3	2	GCGGGAGGAAGGUGUGGAUGACGUCA	GGAGGAAGGUAAGGAUGAC
t0038602	24	21	miR5515	3	2	UGCUUGACACGGGUGUAUUACGCA	CCAUGGUUGUCACGGGUG
t0038614	22	20	miR4387e	-2	2	UUUGUUGGUGGUAAGAUCGGUG	UGUUGGUGAUAAGAGCGGUG
t0038675	28	20	miR1858a	3	1	GGAAGGACGGAGUAGGCUAAACAAGCAC	GAAGGAGGGACGGAGUAGGC
t0038710	26	20	miR5204	-2	0	CGGCUGGAAUGGGGUUGUAGGACUGA	GCUGGAAUGGGGUUGUAGGAC
t0038754	21	20	miR4387e	-2	2	UUUGUUGGUGGUGAGAGCGGU	UGUUGGUGAUAAGAGCGGUG
t0038871	30	20	miR5263	-4	1	CAGCAGACUAGAACUGCAACGGGCAAAGGG	AGACUAGAACUGUAACGGG
t0038889	21	20	miR4387e	-2	2	UUUGUUGGUGGUAAGGGCGGU	UGUUGGUGAUAAGAGCGGUG
t0038925	20	20	miR9748	1	1	GAGGAAGGUGAGGAUGACGU	GGAGGAAGGUAAGGAUGAC
t0038996	21	20	miR4387e	-2	2	UUAGUUGGUGGUAAGAGCGGU	UGUUGGUGAUAAGAGCGGUG
t0039028	25	20	miR6300	3	0	CGUGUAGUAUAAUGGUUAGUAUAUU	GUUCGUGUAGUAUAAUGGU
t0039088	21	20	miR4387e	-1	1	UUGUUGGUGAUAAGAGUGGUG	UGUUGGUGAUAAGAGCGGUG
t0039092	22	20	miR4387e	-2	2	UUUGUUGCUGGUAAGAGCGGUG	UGUUGGUGAUAAGAGCGGUG
t0039181	27	20	miR5646	-4	0	UUUUGUGAAGCAAGUUGGGAGGCGUAG	GUGAAGCAAGUUGGGAGG
t0039259	20	20	miR6478	0	0	GCCGACUUAGCUCAGUUGGG	GCCGACUUAGCUCAGUUGGGAG
t0039266	22	20	miR5304-3p	1	1	GAUGAGUCGGGUAGCUUGGGAA	AGAUGAGUAGGGUAGCUUGGG
t0039276	22	20	miR9674a-3p	4	0	GAUGGUGAACUAUGCCGGAGUA	GUAAGAUGGUGAACUAUGC
t0039302	29	20	miR9748	0	1	GGAGGAAGGUAAGAAUGACGUCAAGUCCU	GGAGGAAGGUAAGGAUGAC
t0039336	25	20	miR160a-3p	0	0	GCUUAUCGAGGAGCCAGCAGAGGGC	GCUUAUCGAGGAGCCAGCAGA
t0039373	23	20	miR9748	2	2	AGGAAGGUGUGGAUGACGUCAAG	GGAGGAAGGUAAGGAUGAC
t0039450	22	20	miR4387e	-2	2	UUUGUUGGUGGUAAGAGCGGUA	UGUUGGUGAUAAGAGCGGUG
t0039499	23	20	miR9748	-4	2	AGCGGGAGGAAGGUGUGGAUGAC	GGAGGAAGGUAAGGAUGAC
t0039526	21	20	miR4387e	-1	2	UUGUUGGUUGUAAGAGCGGUG	UGUUGGUGAUAAGAGCGGUG
t0039529	27	20	miR2592bi	-4	0	CGGGUGGGAACUUUGGGGAGACUGCCG	UGGGAACUUUGGGGAGACUGCCGGU
t0039593	25	20	miR9748	-1	0	CGGAGGAAGGUAAGGAUGACGUCAA	GGAGGAAGGUAAGGAUGAC
t0039602	27	20	miR6478	0	0	GCCGACUUAGCUCAGUUGGGAGAGCGC	GCCGACUUAGCUCAGUUGGGAG
t0039678	25	20	miR2592bp-3p	-1	0	UCGAGAACUCCUGCAGUCGAAACCA	CGAGAACUCCUGCAGUCGA
t0039747	28	20	miR9748	-1	1	UGGAGGAAGGUAAGAAUGACGUCAAGUC	GGAGGAAGGUAAGGAUGAC
t0039751	25	20	miR5304-3p	-2	1	UCAGAUGAGUCGGGUAGCUUGGGAA	AGAUGAGUAGGGUAGCUUGGG
t0039826	27	20	miR1082a	-2	0	UUGCGAGGGCCGUGGCCGGUGAUGACG	GCGAGGGCCGUGGCCGGUG
t0039841	21	20	miR4387e	-2	2	UUCGUUGGUGGUAAGAGCGGU	UGUUGGUGAUAAGAGCGGUG
t0039846	29	20	miR1082a	-2	0	UUGCGAGGGCCGUGGCCGGUGAUGACGCA	GCGAGGGCCGUGGCCGGUG
t0039873	23	20	miR4387e	-3	2	UUUUGUUGGAGGUAAGAGCGGUG	UGUUGGUGAUAAGAGCGGUG
t0039875	18	20	miR8175	0	1	AUUCCCGGCACGAGCACC	AUUCCCGGCACGAGCGCCA
t0039894	24	20	miR6478	0	2	GCCGACUUAGCUCAGUAGGUAGAG	GCCGACUUAGCUCAGUUGGGAG
t0039897	25	20	miR6300	1	0	UUCGUGUAGUAUAAUGGUUAGUAUA	GUUCGUGUAGUAUAAUGGU
t0039914	28	20	miR6173	3	0	UGUAAACGAUGGAUACUAGAUGUUGCGC	AGCUGUAAACGAUGGAUACUAGA
t0039956	25	20	miR9748	2	1	AGGAAGGUAAGAAUGACGUCAAGUC	GGAGGAAGGUAAGGAUGAC
t0039962	29	20	miR2592bi	-4	0	CGGGUGGGAACUUUGGGGAGACUGCCGGU	UGGGAACUUUGGGGAGACUGCCGGU
t0040012	24	20	miR9748	2	2	AGGAAGGUGUGGAUGACGUCAAGU	GGAGGAAGGUAAGGAUGAC
t0040023	24	20	miR9748	0	1	GGAGGAAGGUGAGGAUGACGUCAA	GGAGGAAGGUAAGGAUGAC
t0040041	21	20	miR4387e	-1	2	UUGCUGGUGGUAAGAGCGGUG	UGUUGGUGAUAAGAGCGGUG
t0040103	21	20	miR4387e	-1	1	UUGUUGGUAAUAAGAGCGGUG	UGUUGGUGAUAAGAGCGGUG
t0040123	24	20	miR5263	-1	2	CAGACUAGAACUGCAACUGGCAAA	AGACUAGAACUGUAACGGG
t0040209	26	20	miR5636	3	1	AGUCGGAGGUUGGCGGGCAGUCCAGG	CGUAGUCGGAGGUUGACGG
t0040212	18	20	miR4994-3p	2	0	AUUCUAGAGCUAAUACAU	UAAUUCUAGAGCUAAUACA
t0040214	26	20	miR9748	1	1	GAGGAAGGUGAGGAUGACGUCAAGUC	GGAGGAAGGUAAGGAUGAC
t0040388	24	19	miR9748	-3	0	GCCGGAGGAAGGUAAGGAUGACGU	GGAGGAAGGUAAGGAUGAC
t0040504	21	19	miR5636	-3	2	GCUCGUAGUCGGAGGUUGGUG	CGUAGUCGGAGGUUGACGG
t0040508	22	19	miR1858a	0	0	GAAGGAGGGACGGAGUAGGCUA	GAAGGAGGGACGGAGUAGGC
t0040549	22	19	miR160a-3p	-3	0	ACAGCUUAUCGAGGAGCCAGCA	GCUUAUCGAGGAGCCAGCAGA
t0040580	27	19	miR1858a	2	2	ACGAGGGACGGAGAAGGCUAAAUCAGC	GAAGGAGGGACGGAGUAGGC
t0040584	22	19	miR8736	1	0	UGGCAGGUUAAGAUAGAGAAUA	GUGGCAGGUUAAGAUAGAGAAUA
t0040617	21	19	miR1858a	0	0	GAAGGAGGGACGGAGUAGGCU	GAAGGAGGGACGGAGUAGGC
t0040619	24	19	miR2592bi	0	1	CGGGAACUUUGGGGAGACUGCCGG	UGGGAACUUUGGGGAGACUGCCGGU
t0040632	23	19	miR4387e	-2	0	AUUGUUGGUGAUAAGAGCGGUGG	UGUUGGUGAUAAGAGCGGUG
t0040636	21	19	miR4387e	-1	2	UUGUUGGUGGUAAAAGCGGUG	UGUUGGUGAUAAGAGCGGUG
t0040685	23	19	miR4387e	-3	2	UUUUGAUGGUGGUAAGAGCGGUG	UGUUGGUGAUAAGAGCGGUG
t0040711	21	19	miR4387e	-1	2	UUUUUGGUGGUAAGAGCGGUG	UGUUGGUGAUAAGAGCGGUG
t0040759	23	19	miR9748	1	2	GAGGAAGGUGUGGAUGACGUCAA	GGAGGAAGGUAAGGAUGAC
t0040781	22	19	miR4387e	-2	1	AUUGUUGGUGACAAGAGCGGUG	UGUUGGUGAUAAGAGCGGUG
t0040789	18	19	miR5636	-3	0	GCACGUAGUCGGAGGUUG	CGUAGUCGGAGGUUGACGG
t0040793	28	19	miR1082a	3	0	AGGGCCGUGGCCGGUGAUGACGCAAUGU	GCGAGGGCCGUGGCCGGUG
t0040847	18	19	miR9748	-3	2	ACCGGAGGAAGGUGGGGA	GGAGGAAGGUAAGGAUGAC
t0040879	24	19	miR1858a	4	1	GAGGGACGGAGAAGGCUAAAUCAG	GAAGGAGGGACGGAGUAGGC
t0040893	28	19	miR8125	-2	0	AUCAGGAAAGAAGUUAUGACGGUACCUG	CAGGAAAGAAGUUAUGACGGUA
t0040942	21	19	miR4387e	-2	2	UUUGUUGGUGGUAGGAGCGGU	UGUUGGUGAUAAGAGCGGUG
t0040965	18	19	miR5636	1	2	AUAGUCGGAGGUUGGCGG	CGUAGUCGGAGGUUGACGG
t0040987	29	19	miR5636	0	1	CGUAGUCGGAGGUUGGCGGGCAGUCCAGG	CGUAGUCGGAGGUUGACGG
t0041015	21	19	miR4414b	-2	0	UCUGUGAAGAUGCGGACUACC	UGUGAAGAUGCGGACUAC
t0041018	20	19	miR2916	4	0	AUCGAAGACGAUCAGAUACC	GGGGAUCGAAGACGAUCAGAUA
t0041035	27	19	miR9674a-3p	2	0	AAGAUGGUGAACUAUGCCGGAGUAGGG	GUAAGAUGGUGAACUAUGC
t0041112	20	19	miR9748	-2	1	CCGGAGGAAGGUGAGGAUGA	GGAGGAAGGUAAGGAUGAC
t0041147	26	19	miR1858a	3	2	CGAGGGACGGAGAAGGCUAAAUCAGC	GAAGGAGGGACGGAGUAGGC
t0041163	25	19	miR5646	3	0	AAGCAAGUUGGGAGGCGUAGCAUAG	GUGAAGCAAGUUGGGAGG
t0041170	20	19	miR9674a-3p	3	0	AGAUGGUGAACUAUGCCGGA	GUAAGAUGGUGAACUAUGC
t0041172	27	19	miR7484h	3	2	CGGUAGAAAUGGCGUGCCACGUGCAGU	UUACCGUAGAAAUGGCAUG
t0041184	29	19	miR3438-5p	-2	0	UCUCAAGGACUAAGCCAUGCAAGUGUAAG	UCAAGGACUAAGCCAUGCAAG
t0041234	18	19	miR160a-3p	2	0	UUAUCGAGGAGCCAGCAG	GCUUAUCGAGGAGCCAGCAGA
t0041330	21	19	miR9748	-1	0	CGGAGGAAGGUAAGGAUGACG	GGAGGAAGGUAAGGAUGAC
t0041361	24	19	miR5636	-3	1	GUUCGUAGUCGGAGGUUGGCGGGC	CGUAGUCGGAGGUUGACGG
t0041389	21	19	miR4387e	-1	2	UUGUUUGUGGUAAGAGCGGUG	UGUUGGUGAUAAGAGCGGUG
t0041420	25	19	miR1858a	2	2	ACGAGGGACGGAGAAGGCUAAAUCA	GAAGGAGGGACGGAGUAGGC
t0041485	20	19	miR4387e	-1	2	UAGUUGGUGGUAAGAGCGGU	UGUUGGUGAUAAGAGCGGUG
t0041552	26	19	miR9666b-3p	4	2	UGAACUGAUGAUGGAACAACCAACAA	CGGUUGGCCUGAUGAUGGA
t0041596	19	19	miR6173	4	0	GUAAACGAUGGAUACUAGA	AGCUGUAAACGAUGGAUACUAGA
t0041654	19	19	miR159a.1	0	2	GUUGAUUGAUGGGCGCUUG	UUGGAUUGAUGGGCGCUUG
t0041662	19	19	miR5636	1	0	GUAGUCGGAGGUUGACGGG	CGUAGUCGGAGGUUGACGG
t0041675	27	19	miR5204	-3	0	UCGGCUGGAAUGGGGUUGUAGGACUGA	GCUGGAAUGGGGUUGUAGGAC
t0041717	26	19	miR473a-3p	4	0	GCCUUGGGAGGGAUGGAUGGAUUGUG	UGAGGCCUUGGGAGGGAUGG
t0041718	28	19	miR8049-5p	-1	0	ACAAGAGCUUGCAGACAUCACCGGGAUA	CAAGAGCUUGCAGACAUCA
t0041860	24	19	miR473a-3p	-3	0	CGGUGAGGCCUUGGGAGGGAUGGA	UGAGGCCUUGGGAGGGAUGG
t0041889	25	19	miR160a-3p	1	0	CUUAUCGAGGAGCCAGCAGAGGGCA	GCUUAUCGAGGAGCCAGCAGA
t0041903	21	19	miR1858a	3	2	CGAGGGACGGAGAAGGCUAAA	GAAGGAGGGACGGAGUAGGC
t0041976	21	19	miR4387e	-1	2	UUGUUGGUGGUAAGAGCUGUG	UGUUGGUGAUAAGAGCGGUG
t0042076	19	19	miR4994-3p	0	0	UAAUUCUAGAGCUAAUACA	UAAUUCUAGAGCUAAUACA
t0042306	19	18	miR9674a-3p	0	2	GAUAGAUGGUGAACUAUGC	GUAAGAUGGUGAACUAUGC
t0042352	21	18	miR9748	0	2	GGAGGAAGGUGUGGAUGACGU	GGAGGAAGGUAAGGAUGAC
t0042362	28	18	miR1858a	3	2	GGGAGGACGGAGUAGGCUAAACGAGCAC	GAAGGAGGGACGGAGUAGGC
t0042419	22	18	miR4387e	-2	2	UUUGUUCGUGGUAAGAGCGGUG	UGUUGGUGAUAAGAGCGGUG
t0042501	28	18	miR160a-3p	0	0	GCUUAUCGAGGAGCCAGCAGAGGGCAAG	GCUUAUCGAGGAGCCAGCAGA
t0042623	24	18	miR9748	-2	1	CCGGAGGAAGGUGAGGAUGACGUC	GGAGGAAGGUAAGGAUGAC
t0042668	21	18	miR2916	1	0	GGGAUCGAAGACGAUCAGAUA	GGGGAUCGAAGACGAUCAGAUA
t0042783	27	18	miR2592bi	-4	1	AUGUCGGGAACUUUGGGGAGACUGCCG	UGGGAACUUUGGGGAGACUGCCGGU
t0042784	26	18	miR778	4	0	UGUUUAUGUAGAUCGGUCAGGUGCGA	UGCUUGUUUAUGUAGAUCG
t0042829	27	18	miR1858a	3	2	GGAGAGACGGAGAAGGCUAGGCUAGCG	GAAGGAGGGACGGAGUAGGC
t0042872	26	18	miR473a-3p	0	0	UGAGGCCUUGGGAGGGAUGGAUGGAU	UGAGGCCUUGGGAGGGAUGG
t0042946	26	18	miR5501	-4	2	GACGAGCUGUGGCUAGGGGUGAAAUG	ACUUGUGGCUAGGGGUGAA
t0042975	21	18	miR6135a	0	0	UGGUAGAGUUGGUUGAUUGCG	UGGUAGAGUUGGUUGAUUGC
t0043043	21	18	miR4387e	-1	1	UUGUUGGCGAUAAGAGCGGUG	UGUUGGUGAUAAGAGCGGUG
t0043048	20	18	miR4387e	-1	2	UUGUUGAUGGUAAGAGCGGU	UGUUGGUGAUAAGAGCGGUG
t0043057	22	18	miR5636	-3	1	GCACGUAGUCGGAGGUUGGCGG	CGUAGUCGGAGGUUGACGG
t0043061	18	18	miR8175	0	0	AUUCCCGGCACGAGCGCC	AUUCCCGGCACGAGCGCCA
t0043091	19	18	miR1858a	3	0	GGAGGGACGGAGUAGGCUA	GAAGGAGGGACGGAGUAGGC
t0043222	24	18	miR2592bi	-3	2	GGGUGGGAACUUUAAGGAGACUGC	UGGGAACUUUGGGGAGACUGCCGGU
t0043262	22	18	miR1082a	-4	0	CAUUGCGAGGGCCGUGGCCGGU	GCGAGGGCCGUGGCCGGUG
t0043268	21	18	miR160a-3p	2	0	UUAUCGAGGAGCCAGCAGAGG	GCUUAUCGAGGAGCCAGCAGA
t0043310	27	18	miR2592bi	-4	2	AUGGUGGGAACUCUAGGGAGACUGCCG	UGGGAACUUUGGGGAGACUGCCGGU
t0043314	27	18	miR5636	-3	2	GCUCGUAGUAGGAGGUUGGCGGGCAGU	CGUAGUCGGAGGUUGACGG
t0043465	29	18	miR4414b	4	2	AAGAUGCGGGCUGCGCGUCGGCUGGGCUG	UGUGAAGAUGCGGACUAC
t0043560	20	18	miR473a-3p	-3	0	CGGUGAGGCCUUGGGAGGGA	UGAGGCCUUGGGAGGGAUGG
t0043564	24	18	miR1858a	1	2	AACGAGGGACGGAGAAGGCUAAAU	GAAGGAGGGACGGAGUAGGC
t0043575	20	18	miR4387e	0	2	UGUUGGUAAUUAGAGCGGUG	UGUUGGUGAUAAGAGCGGUG
t0043583	18	18	miR159a.1	3	0	GAUUGAUGGGCGCUUGCG	UUGGAUUGAUGGGCGCUUG
t0043596	23	18	miR1858a	4	1	GAGGGACGGAGAAGGCUAAGCUG	GAAGGAGGGACGGAGUAGGC
t0043617	20	18	miR2916	-1	0	AGGGGAUCGAAGACGAUCAG	GGGGAUCGAAGACGAUCAGAUA
t0043632	23	18	miR6300	3	0	CGUGUAGUAUAAUGGUUAGUAUA	GUUCGUGUAGUAUAAUGGU
t0043757	21	18	miR4387e	-3	0	UAUUGUUGGUGAUAAGAGCGG	UGUUGGUGAUAAGAGCGGUG
t0043781	20	18	miR1858a	1	0	AAGGAGGGACGGAGUAGGCU	GAAGGAGGGACGGAGUAGGC
t0043828	29	18	miR6478	0	1	GCCGACUUAGCUCAGUUGGUAGAGCAACU	GCCGACUUAGCUCAGUUGGGAG
t0043832	25	18	miR8125	4	0	AAAGAAGUUAUGACGGUACCUGAUG	CAGGAAAGAAGUUAUGACGGUA
t0043835	22	18	miR4387e	-2	2	UUUGUUGGUGGUACGAGCGGUG	UGUUGGUGAUAAGAGCGGUG
t0043841	19	18	miR5636	1	2	GUAGUCAGAGGUUGGCGGG	CGUAGUCGGAGGUUGACGG
t0043869	21	18	miR4387e	-1	2	UUGUUGGUGGUUAGAGCGGUG	UGUUGGUGAUAAGAGCGGUG
t0043965	22	18	miR1858a	2	2	ACGAGGGACGGAGAAGGCUAAA	GAAGGAGGGACGGAGUAGGC
t0043967	23	18	miR9748	-1	2	GGGAGGAAGGUGUGGAUGACGUC	GGAGGAAGGUAAGGAUGAC
t0043997	29	18	miR9748	-2	0	CCGGAGGAAGGUAAGGAUGACGUCAAGUC	GGAGGAAGGUAAGGAUGAC
t0044086	21	18	miR2592bi	2	1	GGAACUUUGAGGAGACUGCCG	UGGGAACUUUGGGGAGACUGCCGGU
t0044089	18	18	miR397	-4	2	GGGGUUGUGGCGCAGUGG	UUGAGGCGCAGCGGUUGAUGU
t0044097	19	18	miR5304-3p	4	1	GAGUCGGGUAGCUUGGGAA	AGAUGAGUAGGGUAGCUUGGG
t0044101	20	18	miR4994-3p	1	0	AAUUCUAGAGCUAAUACAUG	UAAUUCUAGAGCUAAUACA
t0044109	28	18	miR5636	-3	2	GCUCGUAGUCGGAGGUUGGCAGGCAGUC	CGUAGUCGGAGGUUGACGG
t0044112	27	18	miR1858a	3	1	GGAGGGACGGAGAAGGCUAAGCAAGCU	GAAGGAGGGACGGAGUAGGC
t0044128	27	18	miR3438-5p	-4	0	UGUCUCAAGGACUAAGCCAUGCAAGUG	UCAAGGACUAAGCCAUGCAAG
t0044173	20	18	miR9748	-1	0	CGGAGGAAGGUAAGGAUGAC	GGAGGAAGGUAAGGAUGAC
t0044184	22	18	miR9748	-2	0	CCGGAGGAAGGUAAGGAUGACG	GGAGGAAGGUAAGGAUGAC
t0044207	27	18	miR9748	1	1	GAGGAAGGUGAGGAUGACGUCAAGUCA	GGAGGAAGGUAAGGAUGAC
t0044235	28	18	miR1082a	-1	0	UGCGAGGGCCGUGGCCGGUGAUGACGCC	GCGAGGGCCGUGGCCGGUG
t0044256	24	18	miR9748	-3	1	GCCGGAGGAAGGUGAGGAUGACGU	GGAGGAAGGUAAGGAUGAC
t0044270	21	18	miR4387e	-1	1	UUGAUGGUGAUAAGAGCGGUG	UGUUGGUGAUAAGAGCGGUG
t0044345	19	17	miR4994-3p	1	0	AAUUCUAGAGCUAAUACAU	UAAUUCUAGAGCUAAUACA
t0044359	24	17	miR5304-3p	-4	1	UUUCAGAUGAGUCGGGUAGCUUGG	AGAUGAGUAGGGUAGCUUGGG
t0044379	24	17	miR9674a-3p	-4	1	ACCCGAAAGAUGGUGAACUAUGCC	GUAAGAUGGUGAACUAUGC
t0044382	26	17	miR5179	1	2	UUUGUCAGGACUGGAAAGUAGCAGCA	UUUUGUCAAGACUGGCAAG
t0044452	23	17	miR8736	1	0	UGGCAGGUUAAGAUAGAGAAUAU	GUGGCAGGUUAAGAUAGAGAAUA
t0044469	23	17	miR167d-3p	0	0	AGACUCAAGUUCUGCUUCACGUU	AGACUCAAGUUCUGCUUCAC
t0044522	28	17	miR774a-5p.1	-3	0	ACGAGAGACGAAGAUUGAUGACGCGAAA	AGAGACGAAGAUUGAUGAC
t0044558	20	17	miR160a-3p	4	0	AUCGAGGAGCCAGCAGAGGG	GCUUAUCGAGGAGCCAGCAGA
t0044597	26	17	miR9748	2	2	AGGAAGGUGGGGAUGACGUCAAGUCA	GGAGGAAGGUAAGGAUGAC
t0044603	20	17	miR5636	-3	1	UCUCGUAGUCGGAGGUUGGC	CGUAGUCGGAGGUUGACGG
t0044617	26	17	miR9748	-2	0	CCGGAGGAAGGUAAGGAUGACGUCAA	GGAGGAAGGUAAGGAUGAC
t0044699	27	17	miR6202	0	0	UGGUUUUGUAAGCAUUGAAGGAAUGGG	UGGUUUUGUAAGCAUUGAA
t0044709	23	17	miR3438-5p	-3	0	GUCUCAAGGACUAAGCCAUGCAA	UCAAGGACUAAGCCAUGCAAG
t0044767	28	17	miR1858a	3	2	GGGAGGACGGAGUAGGCUAUACAAGCAC	GAAGGAGGGACGGAGUAGGC
t0044774	26	17	miR3438-5p	-4	0	UGUCUCAAGGACUAAGCCAUGCAAGU	UCAAGGACUAAGCCAUGCAAG
t0044810	18	17	miR5304-3p	-4	1	GUUCAGAUGAGUCGGGUA	AGAUGAGUAGGGUAGCUUGGG
t0044871	22	17	miR4387e	-2	2	UUUGUUGGUGGGAAGAGCGGUG	UGUUGGUGAUAAGAGCGGUG
t0044927	22	17	miR4387e	-2	2	UUUUUUGGUGGUAAGAGCGGUG	UGUUGGUGAUAAGAGCGGUG
t0045010	24	17	miR9748	0	1	GGAGGAAGGUAAGAAUGACGUCAA	GGAGGAAGGUAAGGAUGAC
t0045022	19	17	miR1858a	3	2	CGAGGGACGGAGAAGGCUA	GAAGGAGGGACGGAGUAGGC
t0045047	27	17	miR1858a	4	2	GGAGGACGGAGUAGGCUAAACGAGCAC	GAAGGAGGGACGGAGUAGGC
t0045052	21	17	miR4387e	-1	2	UUGUUGGUGGUAAGAGGGGUG	UGUUGGUGAUAAGAGCGGUG
t0045094	29	17	miR3438-5p	2	0	AAGGACUAAGCCAUGCAAGUGUAAGUAUG	UCAAGGACUAAGCCAUGCAAG
t0045170	23	17	miR5515	-4	1	CUUACCAUGGUUGUGACGGGUGA	CCAUGGUUGUCACGGGUG
t0045255	27	17	miR1858a	-4	1	CUGCGAAGCAGGGACGGAGUAGGCGGU	GAAGGAGGGACGGAGUAGGC
t0045256	24	17	miR5636	-3	2	GCUUGUAGUCGGAGGUUGGCGGGC	CGUAGUCGGAGGUUGACGG
t0045259	21	17	miR4387e	-1	1	UUAUUGGUGAUAAGAGCGGUG	UGUUGGUGAUAAGAGCGGUG
t0045401	19	17	miR5179	-4	2	UGAAAUUUGUCAGGACUGG	UUUUGUCAAGACUGGCAAG
t0045418	25	17	miR8125	-1	0	UCAGGAAAGAAGUUAUGACGGUACC	CAGGAAAGAAGUUAUGACGGUA
t0045429	27	17	miR9748	0	1	GGAGGAAGGUGAGGAUGACGUCAAGUC	GGAGGAAGGUAAGGAUGAC
t0045440	24	17	miR8125	3	2	GGAAGAAGUUCUGACGGUACCUGU	CAGGAAAGAAGUUAUGACGGUA
t0045514	31	17	miR9674a-3p	0	1	GAAAGAUGGUGAACUAUGCCGGAGUAGGGCA	GUAAGAUGGUGAACUAUGC
t0045572	25	17	miR9674a-3p	-4	1	ACCCGAAAGAUGGUGAACUAUGCCG	GUAAGAUGGUGAACUAUGC
t0045580	19	17	miR8125	4	0	AAAGAAGUUAUGACGGUAC	CAGGAAAGAAGUUAUGACGGUA
t0045601	21	17	miR4387e	-1	1	UUGUUGGUGAAAAGAGCGGUG	UGUUGGUGAUAAGAGCGGUG
t0045663	18	17	miR1858a	3	2	CGAGGGACGGAGAAGGCU	GAAGGAGGGACGGAGUAGGC
t0045680	20	17	miR473a-3p	-4	0	CCGGUGAGGCCUUGGGAGGG	UGAGGCCUUGGGAGGGAUGG
t0045723	24	17	miR5636	-3	2	GCUCGUAGUCGGAGGUUGGUGGGC	CGUAGUCGGAGGUUGACGG
t0045772	18	17	miR8751b	-3	2	UGGUGGAAUUGGUAGACA	UGGAAUUUGUAGACGAGUAUAAGCA
t0045780	18	17	miR1858a	0	2	GAUGGAGGGACGGAGAAG	GAAGGAGGGACGGAGUAGGC
t0045784	28	17	miR4414b	4	2	AAGAUGCGGGCUGCGCGUCGGCUGGGCU	UGUGAAGAUGCGGACUAC
t0045810	19	17	miR1858a	-1	0	CGAAGGAGGGACGGAGUAG	GAAGGAGGGACGGAGUAGGC
t0045842	18	17	miR9748	-1	2	GGGAGGAAGGUGUGGAUG	GGAGGAAGGUAAGGAUGAC
t0045850	25	17	miR2592bi	0	0	UGGGAACUUUGGGGAGACUGCCGGU	UGGGAACUUUGGGGAGACUGCCGGU
t0045950	18	17	miR8125	4	0	AAAGAAGUUAUGACGGUA	CAGGAAAGAAGUUAUGACGGUA
t0045954	22	17	miR9674a-3p	1	1	AAAGAUGGUGAACUAUGCCGGA	GUAAGAUGGUGAACUAUGC
t0046001	19	17	miR3438-5p	2	0	AAGGACUAAGCCAUGCAAG	UCAAGGACUAAGCCAUGCAAG
t0046014	23	17	miR5304-3p	-4	1	UUUCAGAUGAGUCGGGUAGCUUG	AGAUGAGUAGGGUAGCUUGGG
t0046065	21	17	miR9748	0	1	GGAGGAAGGUAAGAAUGACGU	GGAGGAAGGUAAGGAUGAC
t0046083	20	17	miR1858a	2	0	AGGAGGGACGGAGUAGGCUA	GAAGGAGGGACGGAGUAGGC
t0046087	26	17	miR5304-3p	0	1	AGAUGAGUCGGGUAGCUUGGGAAUGC	AGAUGAGUAGGGUAGCUUGGG
t0046095	21	17	miR4387e	-1	1	UUGUUGGUGAUGAGAGCGGUG	UGUUGGUGAUAAGAGCGGUG
t0046111	20	17	miR4387e	-1	2	UUAUUGGUGGUAAGAGCGGU	UGUUGGUGAUAAGAGCGGUG
t0046128	21	17	miR2916	4	0	AUCGAAGACGAUCAGAUACCG	GGGGAUCGAAGACGAUCAGAUA
t0046253	22	17	miR5515	-4	1	CUUACCAUGGUUGUGACGGGUG	CCAUGGUUGUCACGGGUG
t0046317	22	17	miR4387e	-2	1	AUUGUUGGUGAUAAAAGCGGUG	UGUUGGUGAUAAGAGCGGUG
t0046362	20	17	miR8049-5p	-2	0	UACAAGAGCUUGCAGACAUC	CAAGAGCUUGCAGACAUCA
t0046391	19	17	miR2592bi	2	2	GGAACUCUAGGGAGACUGC	UGGGAACUUUGGGGAGACUGCCGGU
t0046436	19	17	miR473a-3p	-3	0	CGGUGAGGCCUUGGGAGGG	UGAGGCCUUGGGAGGGAUGG
t0046440	21	17	miR8125	-1	0	UCAGGAAAGAAGUUAUGACGG	CAGGAAAGAAGUUAUGACGGUA
t0046501	28	17	miR1858a	3	2	GGGAGGACGGAGUAGGCUAAACAAACAC	GAAGGAGGGACGGAGUAGGC
t0046543	22	17	miR159a.1	4	0	AUUGAUGGGCGCUUGCGUGUUC	UUGGAUUGAUGGGCGCUUG
t0046595	21	17	miR5263	-2	1	UCAGACUAGAACUGCAACGGG	AGACUAGAACUGUAACGGG
t0046632	28	17	miR7753-3p	0	0	UGGGAAGGGAGAAGAGAUGAAUAGAUCC	UGGGAAGGGAGAAGAGAUG
t0046656	24	17	miR9748	-1	2	GGGAGGAAGGUGUGGAUGACGUCA	GGAGGAAGGUAAGGAUGAC
t0046683	20	17	miR1082a	-2	0	UUGCGAGGGCCGUGGCCGGU	GCGAGGGCCGUGGCCGGUG
t0046686	23	17	miR5204	0	1	GCUGGUAUGGGGUUGUAGGACUG	GCUGGAAUGGGGUUGUAGGAC
t0046687	21	17	miR1858a	-2	0	GCGAAGGAGGGACGGAGUAGG	GAAGGAGGGACGGAGUAGGC
t0046717	24	16	miR8736	-1	0	AGUGGCAGGUUAAGAUAGAGAAUA	GUGGCAGGUUAAGAUAGAGAAUA
t0046729	25	16	miR2592bi	-4	2	CGGGUGGGAACUUUAAGGAGACUGC	UGGGAACUUUGGGGAGACUGCCGGU
t0046732	24	16	miR9748	-1	1	UGGAGGAAGGUAAGAAUGACGUCA	GGAGGAAGGUAAGGAUGAC
t0046860	19	16	miR3438-5p	1	0	CAAGGACUAAGCCAUGCAA	UCAAGGACUAAGCCAUGCAAG
t0046863	27	16	miR9748	-3	0	GCCGGAGGAAGGUAAGGAUGACGUCAA	GGAGGAAGGUAAGGAUGAC
t0046973	21	16	miR473a-3p	0	0	UGAGGCCUUGGGAGGGAUGGA	UGAGGCCUUGGGAGGGAUGG
t0047009	23	16	miR9748	1	2	GAGGAAGGUGGGGAUGACGUCAA	GGAGGAAGGUAAGGAUGAC
t0047026	20	16	miR397	0	0	UUGAGGCGCAGCGGUUGAUG	UUGAGGCGCAGCGGUUGAUGU
t0047138	28	16	miR2592bi	-3	0	GGGUGGGAACUUUGGGGAGACUGCCGGU	UGGGAACUUUGGGGAGACUGCCGGU
t0047148	26	16	miR778	4	0	UGUUUAUGUAGAUCGGUCAGGUGCGG	UGCUUGUUUAUGUAGAUCG
t0047172	24	16	miR5636	-3	2	GCUCGUAGUUGGAGGUUGGCGGGC	CGUAGUCGGAGGUUGACGG
t0047224	19	16	miR5263	-4	1	CAGCAGACUAGAACUGCAA	AGACUAGAACUGUAACGGG
t0047226	21	16	miR9748	-4	1	AGCCGGAGGAAGGUGAGGAUG	GGAGGAAGGUAAGGAUGAC
t0047258	24	16	miR160a-3p	3	0	UAUCGAGGAGCCAGCAGAGGGCAA	GCUUAUCGAGGAGCCAGCAGA
t0047329	21	16	miR9748	2	1	AGGAAGGUAAGAAUGACGUCA	GGAGGAAGGUAAGGAUGAC
t0047365	28	16	miR9748	-1	0	CGGAGGAAGGUAAGGAUGACGUCAAGUC	GGAGGAAGGUAAGGAUGAC
t0047423	22	16	miR1858a	4	2	GAGAGACGGAGAAGGCUAGGCU	GAAGGAGGGACGGAGUAGGC
t0047469	28	16	miR9674a-3p	0	1	GAAAGAUGGUGAACUAUGCCGGAGUAGG	GUAAGAUGGUGAACUAUGC
t0047521	21	16	miR4387e	-2	2	UUUGUUGGUGGUAAGAGCGGA	UGUUGGUGAUAAGAGCGGUG
t0047523	22	16	miR4387e	-2	2	UUUCUUGGUGGUAAGAGCGGUG	UGUUGGUGAUAAGAGCGGUG
t0047583	19	16	miR1858a	2	0	AGGAGGGACGGAGUAGGCU	GAAGGAGGGACGGAGUAGGC
t0047591	21	16	miR4387e	-1	2	UUGUUGGUGGUAAGAGCGAUG	UGUUGGUGAUAAGAGCGGUG
t0047598	18	16	miR6194	-3	0	AAGUAAGGGGAUCGAAGA	UAAGGGGAUCGAAGACGA
t0047635	21	16	miR4387e	-1	1	UUGUUGGAGAUAAGAGCGGUG	UGUUGGUGAUAAGAGCGGUG
t0047660	19	16	miR7536a	-2	0	UCUAAGACAUGGCUCACGA	UAAGACAUGGCUCACGAAG
t0047672	25	16	miR9748	1	2	GAGGAAGGUGUGGAUGACGUCAAGU	GGAGGAAGGUAAGGAUGAC
t0047687	20	16	miR160a-3p	-4	0	AACAGCUUAUCGAGGAGCCA	GCUUAUCGAGGAGCCAGCAGA
t0047710	18	16	miR5304-3p	-4	2	UUUCGGAUGAGUCGGGUA	AGAUGAGUAGGGUAGCUUGGG
t0047793	27	16	miR6135a	-3	0	AGGUGGUAGAGUUGGUUGAUUGCGUCU	UGGUAGAGUUGGUUGAUUGC
t0047804	22	16	miR5204	1	2	CUGAGAUGGGGUUGUAGGACUC	GCUGGAAUGGGGUUGUAGGAC
t0047830	28	16	miR5636	-3	1	GCACGUAGUCGGAGGUUGGCGGGCAGUC	CGUAGUCGGAGGUUGACGG
t0047871	28	16	miR6300	1	0	UUCGUGUAGUAUAAUGGUUAGUAUAUUU	GUUCGUGUAGUAUAAUGGU
t0047894	19	16	miR9748	-2	1	CCGGAGGAAGGUGAGGAUG	GGAGGAAGGUAAGGAUGAC
t0047948	25	16	miR5646	1	0	UGAAGCAAGUUGGGAGGCGUAGCAU	GUGAAGCAAGUUGGGAGG
t0047969	19	16	miR5304-3p	-1	2	CAUAUGAGUCGGGUAGCUU	AGAUGAGUAGGGUAGCUUGGG
t0048019	21	16	miR5263	-1	2	CAGACUAGAACUGCAACUGGC	AGACUAGAACUGUAACGGG
t0048022	27	16	miR9748	-3	2	GCGGGAGGAAGGUGUGGAUGACGUCAA	GGAGGAAGGUAAGGAUGAC
t0048082	18	16	miR3438-5p	2	0	AAGGACUAAGCCAUGCAA	UCAAGGACUAAGCCAUGCAAG
t0048100	19	16	miR9748	-3	0	GCCGGAGGAAGGUAAGGAU	GGAGGAAGGUAAGGAUGAC
t0048304	23	16	miR4994-3p	0	0	UAAUUCUAGAGCUAAUACAUGCC	UAAUUCUAGAGCUAAUACA
t0048330	20	16	miR159a.1	-3	0	GCGUUGGAUUGAUGGGCGCU	UUGGAUUGAUGGGCGCUUG
t0048347	22	16	miR5263	0	0	AGACUAGAACUGUAACGGGCAA	AGACUAGAACUGUAACGGG
t0048382	24	16	miR5263	-1	2	CAUACUAGAACUGCAACGGGCAAA	AGACUAGAACUGUAACGGG
t0048504	26	16	miR2592bi	-3	1	UGUCGGGAACUUUGGGGAGACUGCCG	UGGGAACUUUGGGGAGACUGCCGGU
t0048507	19	16	miR9748	0	2	GGAGGAAGGUGUGGAUGAC	GGAGGAAGGUAAGGAUGAC
t0048526	23	16	miR4387e	-3	2	UUUUGUAGGUGGUAAGAGCGGUG	UGUUGGUGAUAAGAGCGGUG
t0048620	23	16	miR4387e	-3	1	UAUUGUUGGAGAUAAGAGCGGUG	UGUUGGUGAUAAGAGCGGUG
t0048686	19	16	miR4387e	0	0	UGUUGGUGAUAAGAGCGGU	UGUUGGUGAUAAGAGCGGUG
t0048689	23	16	miR9748	-3	1	GCCGGAGGAAGGUGAGGAUGACG	GGAGGAAGGUAAGGAUGAC
t0048710	19	16	miR418	-4	2	UUGGUAAGAAGAUGAUGUU	UAAGGAGAUGAUGAUGACG
t0048747	24	16	miR5636	-4	1	AGCUCGUAGUCGGAGGUUGGCGGG	CGUAGUCGGAGGUUGACGG
t0048808	22	16	miR9748	-1	1	UGGAGGAAGGUAAGAAUGACGU	GGAGGAAGGUAAGGAUGAC
t0048846	19	16	miR6145e	-1	0	UAUUGUUAGAAGUAGCCGG	AUUGUUAGAAGUAGCCGGC
t0048858	21	16	miR5304-3p	2	1	AUGAGUCGGGUAGCUUGGGAA	AGAUGAGUAGGGUAGCUUGGG
t0048920	27	16	miR1858a	3	2	GGGGGGACGGAGAAGGCUAGGUGGGCC	GAAGGAGGGACGGAGUAGGC
t0049048	20	16	miR4387e	-1	2	UUGAUGGUGGUAAGAGCGGU	UGUUGGUGAUAAGAGCGGUG
t0049154	23	16	miR5565c	0	0	AACUGUGGAUAGAGGUGAAAUGC	AACUGUGGAUAGAGGUGA
t0049167	24	16	miR6421-3p	4	0	AGCAAUGUAGAUAAGGGAAGUCGG	AUAGAGCAAUGUAGAUAAGGGAAG
t0049256	21	16	miR6135a	1	0	GGUAGAGUUGGUUGAUUGCGU	UGGUAGAGUUGGUUGAUUGC
t0049263	22	16	miR9748	1	2	GAGGAAGGUGGGGAUGACGUCA	GGAGGAAGGUAAGGAUGAC
t0049288	19	16	miR5636	1	2	GUAGUUGGAGGUUGGCGGG	CGUAGUCGGAGGUUGACGG
t0049323	23	16	miR9748	-3	2	GCGGGAGGAAGGUGUGGAUGACG	GGAGGAAGGUAAGGAUGAC
t0049343	20	16	miR6177	3	0	CGAUGGACAGAAGGCAAUUU	UAUCGAUGGACAGAAGGCAAUUUCA
t0049408	27	15	miR5142	4	0	UGAGACUAAGUGGAUAUUGAGAAUCAA	AUAUUGAGACUAAGUGGAU
t0049413	27	15	miR160a-3p	-1	0	AGCUUAUCGAGGAGCCAGCAGAGGGCA	GCUUAUCGAGGAGCCAGCAGA
t0049420	23	15	miR9748	-2	2	CGGGAGGAAGGUGUGGAUGACGU	GGAGGAAGGUAAGGAUGAC
t0049463	23	15	miR4387e	-3	0	UUUUGUUGGUGAUAAGAGCGGUG	UGUUGGUGAUAAGAGCGGUG
t0049476	19	15	miR7764-5p	0	2	CAUAAGCUAGUAUCGUUAC	CAUAAGCUAGUAUCUGUAC
t0049514	27	15	miR9666b-3p	3	0	UUGGCCUGAUGAUGGAGUCUUACGGAA	CGGUUGGCCUGAUGAUGGA
t0049554	23	15	miR160a-3p	0	0	GCUUAUCGAGGAGCCAGCAGAGG	GCUUAUCGAGGAGCCAGCAGA
t0049575	22	15	miR4387e	-2	2	UUUGUUGGUAAUUAGAGCGGUG	UGUUGGUGAUAAGAGCGGUG
t0049593	22	15	miR5204	0	0	GCUGGAAUGGGGUUGUAGGACU	GCUGGAAUGGGGUUGUAGGAC
t0049596	26	15	miR5304-3p	-1	1	CAGAUGAGUCGGGUAGCUUGGGAAUG	AGAUGAGUAGGGUAGCUUGGG
t0049597	27	15	miR6173	-4	0	UCCUAGCUGUAAACGAUGGAUACUAGA	AGCUGUAAACGAUGGAUACUAGA
t0049610	21	15	miR4387e	-1	2	UUGUUGUUGGUAAGAGCGGUG	UGUUGGUGAUAAGAGCGGUG
t0049627	29	15	miR9748	1	0	GAGGAAGGUAAGGAUGACGUCAAGUCAGC	GGAGGAAGGUAAGGAUGAC
t0049662	21	15	miR5636	-3	2	GCUCGUAGUAGGAGGUUGGCG	CGUAGUCGGAGGUUGACGG
t0049684	26	15	miR6135a	-3	0	AGGUGGUAGAGUUGGUUGAUUGCGUC	UGGUAGAGUUGGUUGAUUGC
t0049717	20	15	miR5501	-3	2	ACGAGCUGUGGCUAGGGGUG	ACUUGUGGCUAGGGGUGAA
t0049727	28	15	miR1858a	4	1	GAGGGACGGAGAAGGCUAAAUCAGCCGG	GAAGGAGGGACGGAGUAGGC
t0049764	21	15	miR4387e	-1	1	UUGUUGGUGCUAAGAGCGGUG	UGUUGGUGAUAAGAGCGGUG
t0049883	23	15	miR4387e	-3	1	UAUUGUUGGUGAAAAGAGCGGUG	UGUUGGUGAUAAGAGCGGUG
t0049896	27	15	miR1858a	3	2	GAAGGGACGGAGAAGGCUAGGCUAGCG	GAAGGAGGGACGGAGUAGGC
t0049929	25	15	miR5020a	0	2	UGGGAAGAAGAGGUAGACUUGUCGA	UGGGAAGAAAAGGUAGACUUGUCA
t0049968	28	15	miR1082a	-2	0	UUGCGAGGGCCGUGGCCGGUGAUGACGC	GCGAGGGCCGUGGCCGGUG
t0049975	20	15	miR6135a	2	0	GUAGAGUUGGUUGAUUGCGU	UGGUAGAGUUGGUUGAUUGC
t0049979	28	15	miR5636	-3	1	GCUCGUAGUCGGAGGUUGGCGGGCAGUA	CGUAGUCGGAGGUUGACGG
t0049985	21	15	miR4994-3p	2	0	AUUCUAGAGCUAAUACAUGCC	UAAUUCUAGAGCUAAUACA
t0050017	20	15	miR6421-3p	4	0	AGCAAUGUAGAUAAGGGAAG	AUAGAGCAAUGUAGAUAAGGGAAG
t0050044	28	15	miR9748	0	1	GGAGGAAGGUGAGGAUGACGUCAAGUCA	GGAGGAAGGUAAGGAUGAC
t0050053	24	15	miR1858a	2	2	ACGAGGGACGGAGAAGGCUAAAUC	GAAGGAGGGACGGAGUAGGC
t0050056	24	15	miR9748	2	0	AGGAAGGUAAGGAUGACGUCAAGU	GGAGGAAGGUAAGGAUGAC
t0050080	25	15	miR1858a	1	2	AACGAGGGACGGAGAAGGCUAAAUC	GAAGGAGGGACGGAGUAGGC
t0050089	29	15	miR5263	0	1	AGACUAGAACUGCAACGGGCAAAGGGAAU	AGACUAGAACUGUAACGGG
t0050159	25	15	miR6444	0	0	UGGAAAAGUAGAGAUUGUGUAUGGC	UGGAAAAGUAGAGAUUGUG
t0050187	22	15	miR4387e	-2	1	AUUGCUGGUGAUAAGAGCGGUG	UGUUGGUGAUAAGAGCGGUG
t0050201	18	15	miR5636	1	2	GUAGUAGGAGGUUGGCGG	CGUAGUCGGAGGUUGACGG
t0050225	19	15	miR5204	4	2	AGAUGGGGUUGUAGGACUC	GCUGGAAUGGGGUUGUAGGAC
t0050231	28	15	miR6478	0	0	GCCGACUUAGCUCAGUUGGGAGAGCGCC	GCCGACUUAGCUCAGUUGGGAG
t0050256	29	15	miR159a.1	-1	0	GUUGGAUUGAUGGGCGCUUGCGUGUUCAG	UUGGAUUGAUGGGCGCUUG
t0050256	29	15	miR159a-3p	-1	0	GUUGGAUUGAUGGGCGCUUGCGUGUUCAG	UUGGAUUGAUGGGCGCUU
t0050268	21	15	miR4387e	-1	1	UUGUUGAUGAUAAGAGCGGUG	UGUUGGUGAUAAGAGCGGUG
t0050292	24	15	miR9748	-4	2	AGCGGGAGGAAGGUGUGGAUGACG	GGAGGAAGGUAAGGAUGAC
t0050295	24	15	miR2916	4	0	AUCGAAGACGAUCAGAUACCGUCG	GGGGAUCGAAGACGAUCAGAUA
t0050302	26	15	miR1858a	-4	1	CUGCGAAGCAGGGACGGAGUAGGCGG	GAAGGAGGGACGGAGUAGGC
t0050315	19	15	miR5304-3p	-1	2	CGGAUGAGUCGGGUAGCUU	AGAUGAGUAGGGUAGCUUGGG
t0050338	23	15	miR5204	0	1	GCCGGAAUGGGGUUGUAGGACUG	GCUGGAAUGGGGUUGUAGGAC
t0050371	23	15	miR5671a	-2	1	ACCAUGGUUGUGACGGGGGACGG	CAUGGUUGUGACGGGUGAC
t0050457	23	15	miR4994-3p	-1	0	GUAAUUCUAGAGCUAAUACAUGC	UAAUUCUAGAGCUAAUACA
t0050476	24	15	miR6173	2	0	CUGUAAACGAUGGAUACUAGAUGU	AGCUGUAAACGAUGGAUACUAGA
t0050497	29	15	miR3438-5p	0	0	UCAAGGACUAAGCCAUGCAAGUGUAAGUA	UCAAGGACUAAGCCAUGCAAG
t0050498	19	15	miR6028	-3	1	AAGUGGAGAGAAGGAUUCA	UGGAGAGAAGGCUUCAUGA
t0050504	19	15	miR5646	-1	0	UGUGAAGCAAGUUGGGAGG	GUGAAGCAAGUUGGGAGG
t0050523	19	15	miR1919a	0	0	ACGAGACUGUCUGUGACGG	ACGAGACUGUCUGUGACGG
t0050574	21	15	miR4387e	-1	2	UUGUUGCUGGUAAGAGCGGUG	UGUUGGUGAUAAGAGCGGUG
t0050675	22	15	miR6135a	-1	0	GUGGUAGAGUUGGUUGAUUGCG	UGGUAGAGUUGGUUGAUUGC
t0050680	25	15	miR2592bi	-1	2	GUGGGAACUCUAGGGAGACUGCCGG	UGGGAACUUUGGGGAGACUGCCGGU
t0050719	24	15	miR5565c	-1	0	GAACUGUGGAUAGAGGUGAAAUGC	AACUGUGGAUAGAGGUGA
t0050818	21	15	miR5794	0	0	UGAGGAAUCACUAGUAGUCGU	UGAGGAAUCACUAGUAGUCGU
t0050896	25	15	miR8736	-1	0	AGUGGCAGGUUAAGAUAGAGAAUAU	GUGGCAGGUUAAGAUAGAGAAUA
t0050985	26	15	miR9748	-1	0	CGGAGGAAGGUAAGGAUGACGUCAAG	GGAGGAAGGUAAGGAUGAC
t0051007	26	15	miR6173	-3	0	CCUAGCUGUAAACGAUGGAUACUAGA	AGCUGUAAACGAUGGAUACUAGA
t0051011	22	15	miR3438-5p	-2	0	UCUCAAGGACUAAGCCAUGCAA	UCAAGGACUAAGCCAUGCAAG
t0051014	22	15	miR4387e	-2	2	UUUGGUGGUGGUAAGAGCGGUG	UGUUGGUGAUAAGAGCGGUG
t0051016	18	15	miR5304-3p	-1	2	CUGAUGAGUCGGGUAGCU	AGAUGAGUAGGGUAGCUUGGG
t0051046	19	15	miR5304-3p	-1	2	CUGAUGAGUCGGGUAGCUU	AGAUGAGUAGGGUAGCUUGGG
t0051152	23	15	miR4387e	-3	2	UUUUGUUGGUGGUAUGAGCGGUG	UGUUGGUGAUAAGAGCGGUG
t0051191	21	15	miR2592bi	2	2	GGAACUUUAUGGAGACUGCCG	UGGGAACUUUGGGGAGACUGCCGGU
t0051219	18	15	miR9748	-1	0	CGGAGGAAGGUAAGGAUG	GGAGGAAGGUAAGGAUGAC
t0051237	28	15	miR1858a	3	2	GGGAGGACGGAGUAGGCUAAACAGGCAC	GAAGGAGGGACGGAGUAGGC
t0051351	26	15	miR9748	-2	2	CCGGAGGAAGGUGGGGAUGACGUCAA	GGAGGAAGGUAAGGAUGAC
t0051355	21	15	miR4387e	-1	1	UCGUUGGUGAUAAGAGCGGUG	UGUUGGUGAUAAGAGCGGUG
t0051364	20	15	miR5263	-2	2	GCAUACUAGAACUGCAACGG	AGACUAGAACUGUAACGGG
t0051414	29	15	miR5263	-4	1	CAGCAGACUAGAACUGCAACGGGCAAAGG	AGACUAGAACUGUAACGGG
t0051446	21	15	miR4387e	-1	2	UUGUUGGGGGUAAGAGCGGUG	UGUUGGUGAUAAGAGCGGUG
t0051506	20	15	miR9748	1	2	GAGGAAGGUGGGGAUGACGU	GGAGGAAGGUAAGGAUGAC
t0051536	18	15	miR1858a	4	0	GAGGGACGGAGUAGGCUA	GAAGGAGGGACGGAGUAGGC
t0051572	18	15	miR5304-3p	-4	2	UUUCUGAUGAGUCGGGUA	AGAUGAGUAGGGUAGCUUGGG
t0051587	21	15	miR4387e	-1	1	UAGUUGGUGAUAAGAGCGGUG	UGUUGGUGAUAAGAGCGGUG
[truncated: 30,475 more rows]

## Sheet: filtered known miRNAs
known miRNA	total count	miRNA seq	length(nt)
miR5671a	52419	CAUGGUUGUGACGGGUGAC	19
miR8049-5p	3633	CAAGAGCUUGCAGACAUCA	19
miR157a-5p	528	UUGACAGAAGAUAGAGAGCAC	21
miR535d	753	UACGACGAGGAGAGCAAGA	19
miR168a-5p	416	UCGCUUGGUGCAGAUCGGGAC	21
miR6194	7581	UAAGGGGAUCGAAGACGA	18
miR4387e	139238	UGUUGGUGAUAAGAGCGGUG	20
miR8175	4682	AUUCCCGGCACGAGCGCCA	19
miR6300	4396	GUUCGUGUAGUAUAAUGGU	19
miR159a.1	17989	UUGGAUUGAUGGGCGCUUG	19
miR156a-5p	279	UGACAGAAGAGAGUGAGCAC	20
miR9748	10163	GGAGGAAGGUAAGGAUGAC	19
miR6478	5831	GCCGACUUAGCUCAGUUGGGAG	22
miR159a-3p	10122	UUGGAUUGAUGGGCGCUU	18
miR8125	5375	CAGGAAAGAAGUUAUGACGGUA	22
miR5072	801	CGAUUCUCCCAGCGGACCCCA	21
miR2916	5998	GGGGAUCGAAGACGAUCAGAUA	22
miR1082a	8855	GCGAGGGCCGUGGCCGGUG	19
miR171a	577	UGAUGAGUCGUGACAUAU	18
miR2592bp-3p	155	CGAGAACUCCUGCAGUCGA	19
miR166g-3p	112	UCGGACCAGGCUUCAUUCCUC	21
miR5516a	64	CUCAUUGCAUCGGAGGUUG	19
miR5204	16410	GCUGGAAUGGGGUUGUAGGAC	21
miR6177	1720	UAUCGAUGGACAGAAGGCAAUUUCA	25
miR8640	398	UCUGACACUGUGCAACUGUAAACGC	25
miR167a	101	UGAAGCUGCCAGCAUGAUCUGA	22
miR3438-5p	10588	UCAAGGACUAAGCCAUGCAAG	21
miR6214	1268	CGACGAGGAGAGCAAGAA	18
miR473a-3p	9957	UGAGGCCUUGGGAGGGAUGG	20
miR8736	352	GUGGCAGGUUAAGAUAGAGAAUA	23
miR160a-3p	2828	GCUUAUCGAGGAGCCAGCAGA	21
miR6173	5019	AGCUGUAAACGAUGGAUACUAGA	23
miR8671	208	AAUGUUGGUGAUAAGAGCGGUG	22
miR1858a	37398	GAAGGAGGGACGGAGUAGGC	20
miR4414b	737	UGUGAAGAUGCGGACUAC	18
miR9484	289	UGUGCAGGGACAAGUAGUC	19
miR1222d	93	UAAGCGGCUCACUGGUAUA	19
miR169t	63	CGAUCAAGGAUGCUCGUCG	19
miR7740-5p	98	UUGAACAACCACGGGCUCA	19
miR4994-3p	942	UAAUUCUAGAGCUAAUACA	19
miR2592bi	29017	UGGGAACUUUGGGGAGACUGCCGGU	25
miR5794	19	UGAGGAAUCACUAGUAGUCGU	21
miR1919a	60	ACGAGACUGUCUGUGACGG	19
miR8741	145	UCACUGAAGACGAAGAUGG	19
miR9666b-3p	191	CGGUUGGCCUGAUGAUGGA	19
miR6135a	5098	UGGUAGAGUUGGUUGAUUGC	20
miR7764-5p	45	CAUAAGCUAGUAUCUGUAC	19
miR5565c	483	AACUGUGGAUAGAGGUGA	18
miR5074	96	GAAGUCGACCGUCGGGACC	19
miR6103-3p	47	CAAGGUCGUCUUAGGCAGG	19
miR5142	285	AUAUUGAGACUAAGUGGAU	19
miR8751b	91	UGGAAUUUGUAGACGAGUAUAAGCA	25
miR7484h	60	UUACCGUAGAAAUGGCAUG	19
miR1046-5p	32	UGGAUUUCAUACUUCUGCUUCACGA	25
miR778	279	UGCUUGUUUAUGUAGAUCG	19
miR418	111	UAAGGAGAUGAUGAUGACG	19
miR6444	230	UGGAAAAGUAGAGAUUGUG	19
miR5646	4125	GUGAAGCAAGUUGGGAGG	18
miR5636	98994	CGUAGUCGGAGGUUGACGG	19
miR396g	40	UUCUUGAACUUCGGAUGCC	19
miR397	276	UUGAGGCGCAGCGGUUGAUGU	21
miR5485	26	UGGAACAGGUAGCAGACAA	19
miR9471a-3p	13	UUGGCUGAGUGAGCAUCACGG	21
miR167d-3p	134	AGACUCAAGUUCUGCUUCAC	20
miR5020a	411	UGGGAAGAAAAGGUAGACUUGUCA	24
miR6028	932	UGGAGAGAAGGCUUCAUGA	19
miR6035	44	UGGGUAGAAAAUGACAGCU	19
miR2675	9	GAGGCAUAUUUGAAGGCUU	19
miR7831	140	UACAUGUCGGACCAACAAC	19
miR5661	36	AGAUGACUCAUGUAGGCUG	19
miR5168-5p	88	CGCGUUGGUUGUCGUGGUUCAAGCG	25
miR408b-5p	80	CAGCGCGAGGCGAGCAUGGA	20
miR529	256	AGAAGGAAGAAGAUGGUUGAG	21
miR856-5p	30	AAUUCCAGCAAUACUUCAG	19
miR7536a	88	UAAGACAUGGCUCACGAAG	19
miR9568-3p	20	UCACAAGAGAUCUGGCAUU	19
miR6209	195	UGGGAUCAGAAAGUGCGGCG	20
miR8174	166	UGUGAAGGUAAGCUAAUC	18
miR774a-5p.1	98	AGAGACGAAGAUUGAUGAC	19
miR172c	21	UGGAUCUGAUGAUGCGGCG	19
miR5265	18	AAUGUGUUGGAAAUGGUUU	19
miR6145e	179	AUUGUUAGAAGUAGCCGGC	19
miR7753-3p	226	UGGGAAGGGAGAAGAGAUG	19
miR5506	20	AGGAUCUUCGUCUGAUCGU	19
miR6421-3p	383	AUAGAGCAAUGUAGAUAAGGGAAG	24
miR8645	115	UCGGUACCUUGAACUGUCACGUGCU	25
miR6202	130	UGGUUUUGUAAGCAUUGAA	19
miR5263	73524	AGACUAGAACUGUAACGGG	19
miR3448-5p	11	UCGGAAAACAGCUUCAGCA	19
miR5769	71	UGGGAAAUGACGACGACGA	19
miR7817a	75	UUUGGUUAUUCUCUGAGACUG	21
miR5056	91	GGAAGACCGGUAAGAACCA	19
miR912	393	UGGAUUGCAUACCCAGCAGG	20
miR6485	43	UACGAGUAGAAGAGAAUAA	19
miR5501	760	ACUUGUGGCUAGGGGUGAA	19
miR482-5p	35	UGGUGACAUGAAGGGCAUU	19
miR6182	104	UGAGUGUUGACGGAUGUUU	19
miR5304-3p	29912	AGAUGAGUAGGGUAGCUUGGG	21
miR5515	743	CCAUGGUUGUCACGGGUG	18
miR164a	22	UGGAGAAGCAGGGCACGUGCA	21
miR6473	10	UGACAAUCCAGCAAGACUU	19
miR5179	162	UUUUGUCAAGACUGGCAAG	19
miR1028a-3p	188	GAAAUUGUAGAUCUUCGGC	19
miR169f-3p	148	GGUUCAAGUCCGAUCCUCGGCUCCA	25
miR9674a-3p	18787	GUAAGAUGGUGAACUAUGC	19
miR5644	60	GUGGCGUUGACGGAUAACAGA	21

## Sheet: additional conserved miRNAs
conserved miRNA	location	prescursor lengUh(nU)	mfe(kcal/mol)	Id(5p)	Id(3p)	count(5p)	count(3p)	precursor seq	seq(5p)	seq(3p)	miRNA seq	miRNA length(nt)	count
miR169b	gi|62992782|gb|CO649826.1|CO649826:48:237:-	189	-73.6	miR169b-5p	-	178844	-	GCGUGCGCCGGGCAUGUUGUUCUUGGCCAAUGCAUCCUUUGCUUUCUUUUCUUCCAGGGCGGUCUGCUUUUGAGACUUGGCGGCUUGGCGGCCGACAGUCUUCGAGGUGAAGCGCAUUUUGAAGAUAACCUCUUGCAUGGAGGGAGGCGGCGGGGCUUGGUGAACCGGGGGCGGCGGGGGGGGUGCCUUU	GGCAUGUUGUUCUUGGCCAA	-	GGCAUGUUGUUCUUGGCCAA	20	178844
miR169c	gi|62992973|gb|CO650017.1|CO650017:61:250:-	189	-70.4	miR169c-5p	-	178844	-	GCGUGCGCCGGGCAUGUUGUUCUUGGCCAAUGCAUCCUUNGCUUUNUUUUCUUCCAGGGCGGUCUGCUUUUGAGACUUGGCGGCUUGGCGGCCGACAGUCUUCGAGGUGAAGCGCAUUUUGAAGAUAACCUCUUGCAUGGAGGGAGGCGGCGGGGCUUGGUGAACCGGGGGCGGCGGGGGGGGUGCCUUU	GGCAUGUUGUUCUUGGCCAA	-	GGCAUGUUGUUCUUGGCCAA	20	178844

## Sheet: novel miRNAs
novel miRNA	location	prescursor lengUh(nt)	mfe(kcal/mol)	Id(5p)	Id(3p)	count(5p)	count(3p)	precursor seq	seq(5p)	seq(3p)	miRNA seq	miRNA length(nt)	count
ccr-miR1	gi|507106129|emb|HG002079.1|:271048:271187:+	140	-42.7	ccr-miR1-5p	ccr-miR1-3p	16	7	GAAGGAUGGUUGAAGGUUGGUGGUGGUUGAUGAGAAAAGAAGUUGAUACCAUUUUACUCUUGAUCGCCAACUAUCGGCGCUACUUAUAGCCUACGAAAUACAAUACGGGCCAUUAGGGCUGGUCAAGUGACUCUCCUUCG	UGAAGGUUGGUGGUGGUUGAUG	CCAACUAUCGGCGCUACUUAUAGC	UGAAGGUUGGUGGUGGUUGAUG	22/24	16
ccr-miR2	gi|507108621|emb|HG001519.1|:69367:69504:+	138	-62.3	-	ccr-miR2-3p	-	242	UCGAUCCACGACAGGAAGGCCGCGAUAUAAGUAAACAGUACGACGAAAACUGUCCCGAAACUUUUGGUGCUGGGCCAUCUCGCAGACAACGUUUUCAUCGUCCUGUUUGCUUAUUGCGCGGUCUGCCUGCCCUGGACG	-	GCUUAUUGCGCGGUCUGCCU	GCUUAUUGCGCGGUCUGCCU	20	242
ccr-miR3	gi|507108873|emb|HG001579.1|:263341:263478:-	138	-58.2	-	ccr-miR3-3p	-	241	UCGAUCCACGACAGGAAGGCCGCGAUAUAAGCAAACAGUGCGACGAAAACUGUCCCGAAACUUUUGGUGCUGGGCCAUCUCGCAGACAACGUUUUCAUCGUCCUGUUCGCUUAUUGCGCGGUCUGCCUGCCCCGGACG	-	GCUUAUUGCGCGGUCUGCCU	GCUUAUUGCGCGGUCUGCCU	20	241
ccr-miR4	gi|507109030|emb|HG001599.1|:255381:255559:-	179	-61.8	ccr-miR4-5p	-	10	-	GUACCCCCGAUGGGCGUGGGGGACAGCCUGUCCGAGGCGAACACUAGAUCGGCUGGUUCGUUCUGAGGAAAUACUUCUCGUUGAUAAUCGUUGAUGUUCGGUUGGUAAUGGGUGAGGUUAGUCCUCCAAGCCCACCACAAGUCGACCUUUUAUAGAGUUCAAAAAUCUAAGCUGGUACA	UGGGCGUGGGGGACAGCCUGUCC	-	UGGGCGUGGGGGACAGCCUGUCC	23	10
ccr-miR5	gi|507109183|emb|HG001630.1|:187144:187219:+	76	-27.3	-	ccr-miR5-3p	-	6	UCUUGAUGGUACGUGCACGACUUUGAUGGAGCCGCUUCUAAUGUGGGUUCGUAGAAAGUGGUGCCUAAGGUCGAUG	-	UGGGUUCGUAGAAAGUGGUGCCU	UGGGUUCGUAGAAAGUGGUGCCU	23	6
ccr-miR6	gi|507109476|emb|HG001640.1|:188552:188689:-	138	-58.2	-	ccr-miR6-3p	-	241	UCGAUCCACGACAGGAAGGCCGCGAUAUAAGCAAACAGUGCGACGAAAACUGUCCCGAAACUUUUGGUGCUGGGCCAUCUCGCAGACAACGUUUUCAUCGUCCUGUUCGCUUAUUGCGCGGUCUGCCUGCCCCGGACG	-	GCUUAUUGCGCGGUCUGCCU	GCUUAUUGCGCGGUCUGCCU	20	241
ccr-miR7	gi|507113614|emb|HG001821.1|:57607:57828:+	222	-65.7	-	ccr-miR7-3p	-	23	GAUCCGAUUCCUCUCGCUUAUAGCCUUCACUGAUUGCCAGUUAAGAGACGUUCGCAGUUCGUUUGACCUCACAACGACGGGAACGUAUCCCUUUCUUGAUUGAGUCGGCGCCUGAGAGCGCAAUGAUCUCCCAAUCACUCGUGUGUUAAGCAUAUAGGAAGCUCAGCGGGGCAGAGGGAAGAAGGAUGGUUGAAGGUUGGUGGUGGUUGAUGGAAAAAGAAG	-	UGAAGGUUGGUGGUGGUUGAUG	UGAAGGUUGGUGGUGGUUGAUG	22	23
ccr-miR8	gi|507114204|emb|HG001868.1|:41835:41964:-	130	-41	-	ccr-miR8-3p	-	258	CCAUCGAGGUCGGGAAUUUAUGCCGAUCGCUGGCGACAAUAGGAGAGGUAAGUCGCUUCCGUCACGUUCGAUAAGGGCAGCGUCACUUGCUACUUUUGUUCGCAAGGAGGACACAAAUUCCAUUCGCAGU	-	CGCAAGGAGGACACAAAUUC	CGCAAGGAGGACACAAAUUC	20	258
ccr-miR9	gi|507114297|emb|HG001882.1|:8238:8355:-	118	-35.5	-	ccr-miR9-3p	-	32	AGCACGUUUUGCCCUGAGGGAAGAAGCGGAUUUCGAAAUGAGGGCUGUUGUGGCAAAGUAGGUUCAUUUAUGGACUAUUGCAUUUGACGCACAGUGUCACGUCGGAAGGCGAUUGUGU	-	GACGCACAGUGUCACGUCGGAAG	GACGCACAGUGUCACGUCGGAAG	23	32
