# Supplementary material for: Identification and Characterization of miRNAs in Chondrus crispus by High-Throughput Sequencing and Bioinformatics Analysis
Source: Sci Rep. 2016 May 19;6:26397. doi: 10.1038/srep26397 (PMC4872230; doi:10.1038/srep26397)
Supplement: Supplementary Table S2 [file srep26397-s3.xls]

## Sheet: Sheet1
ID(miRNA family)	family member	number of member	miRNA sequence			miRNA length(nt)	count
1	miR1028	1	GAAAUUGUAGAUCUUCGGC			19	188
2	miR1046	1	UGGAUUUCAUACUUCUGCUUCACGA			25	32
3	miR1082	1	GCGAGGGCCGUGGCCGGUG			19	8855
4	miR1222	1	UAAGCGGCUCACUGGUAUA			19	93
5	miR156	1	UGACAGAAGAGAGUGAGCAC			20	279
6	miR157	1	UUGACAGAAGAUAGAGAGCAC			21	528
7	miR159a.1,miR159a-3p	2	UUGGAUUGAUGGGCGCUUG,UUGGAUUGAUGGGCGCUU			19,18	28111
8	miR160a-3p	1	GCUUAUCGAGGAGCCAGCAGA			21	2828
9	miR164a	1	UGGAGAAGCAGGGCACGUGCA			21	22
10	miR166g-3p	1	UCGGACCAGGCUUCAUUCCUC			21	112
11	miR167a,miR167d-3p	2	UGAAGCUGCCAGCAUGAUCUGA，AGACUCAAGUUCUGCUUCAC			22,20	235
12	miR168a-5p	1	UCGCUUGGUGCAGAUCGGGAC			21	416
13	miR169f-3p,miR169t,miR169b,miR169c	4	GGUUCAAGUCCGAUCCUCGGCUCCA，CGAUCAAGGAUGCUCGUCG,GGCAUGUUGUUCUUGGCCAA，GGCAUGUUGUUCUUGGCCAA			25,19,20,20	179055
14	miR171a	1	UGAUGAGUCGUGACAUAU			18	577
15	miR172c	1	UGGAUCUGAUGAUGCGGCG			19	21
16	miR1858a	1	GAAGGAGGGACGGAGUAGGC			20	37398
17	miR1919a	1	ACGAGACUGUCUGUGACGG			19	60
18	miR2592bi,miR2592bp-3p	2	UGGGAACUUUGGGGAGACUGCCGGU，CGAGAACUCCUGCAGUCGA			25,19	29172
19	miR2675	1	GAGGCAUAUUUGAAGGCUU			19	9
20	miR2916	1	GGGGAUCGAAGACGAUCAGAUA			22	5998
21	miR3438-5p,miR3438-3p	2	UCAAGGACUAAGCCAUGCAAG，UCGGAAAACAGCUUCAGCA			21,19	10588
22	miR396g	1	UUCUUGAACUUCGGAUGCC			19	40
23	miR397	1	UUGAGGCGCAGCGGUUGAUGU			21	276
24	miR408b-5p	1	CAGCGCGAGGCGAGCAUGGA			20	80
25	miR418	1	UAAGGAGAUGAUGAUGACG			19	111
26	miR4387e	1	UGUUGGUGAUAAGAGCGGUG			21	139238
27	miR4414b	1	UGUGAAGAUGCGGACUAC			18	737
28	miR473a-3p	1	UGAGGCCUUGGGAGGGAUGG			20	9957
29	miR482-5p	1	UGGUGACAUGAAGGGCAUU			19	35
30	miR4994-3p	1	UAAUUCUAGAGCUAAUACA			19	942
31	miR5020a	1	UGGGAAGAAAAGGUAGACUUGUCA			24	411
32	miR5056	1	GGAAGACCGGUAAGAACCA			19	91
33	miR5072	1	CGAUUCUCCCAGCGGACCCCA			21	801
34	miR5074	1	GAAGUCGACCGUCGGGACC			19	96
35	miR5142	1	AUAUUGAGACUAAGUGGAU			19	285
36	miR5168-5p	1	CGCGUUGGUUGUCGUGGUUCAAGCG			25	88
37	miR5179	1	UUUUGUCAAGACUGGCAAG			19	162
38	miR5204	1	GCUGGAAUGGGGUUGUAGGAC			21	16410
39	miR5263	1	AGACUAGAACUGUAACGGG			19	73524
40	miR5265	1	AAUGUGUUGGAAAUGGUUU			19	18
41	miR529	1	AGAAGGAAGAAGAUGGUUGAG			21	256
42	miR5304-3p	1	AGAUGAGUAGGGUAGCUUGGG			21	29912
43	miR535d	1	UACGACGAGGAGAGCAAGA			19	753
44	miR5485	1	UGGAACAGGUAGCAGACAA			19	26
45	miR5501	1	ACUUGUGGCUAGGGGUGAA			19	760
46	miR5506	1	AGGAUCUUCGUCUGAUCGU			19	20
47	miR5515	1	CCAUGGUUGUCACGGGUG			18	743
48	miR5516a	1	CUCAUUGCAUCGGAGGUUG			19	64
49	miR5565c	1	AACUGUGGAUAGAGGUGA			18	483
50	miR5636	1	CGUAGUCGGAGGUUGACGG			19	98994
51	miR5644	1	GUGGCGUUGACGGAUAACAGA			21	60
52	miR5646	1	GUGAAGCAAGUUGGGAGG			18	4125
53	miR5661	1	AGAUGACUCAUGUAGGCUG			19	36
54	miR5671a	1	CAUGGUUGUGACGGGUGAC			19	52419
55	miR5769	1	UGGGAAAUGACGACGACGA			19	71
56	miR5794	1	UGAGGAAUCACUAGUAGUCGU			21	19
57	miR6028	1	UGGAGAGAAGGCUUCAUGA			19	932
58	miR6035	1	UGGGUAGAAAAUGACAGCU			19	44
59	miR6103-3p	1	CAAGGUCGUCUUAGGCAGG			19	47
60	miR6135a	1	UGGUAGAGUUGGUUGAUUGC			20	5098
61	miR6145e	1	AUUGUUAGAAGUAGCCGGC			19	179
62	miR6173	1	AGCUGUAAACGAUGGAUACUAGA			23	5019
63	miR6177	1	UAUCGAUGGACAGAAGGCAAUUUCA			25	1720
64	miR6182	1	UGAGUGUUGACGGAUGUUU			19	104
65	miR6194	1	UAAGGGGAUCGAAGACGA			18	7581
66	miR6202	1	UGGUUUUGUAAGCAUUGAA			19	130
67	miR6209	1	UGGGAUCAGAAAGUGCGGCG			20	195
68	miR6214	1	CGACGAGGAGAGCAAGAA			18	1268
69	miR6300	1	GUUCGUGUAGUAUAAUGGU			19	4396
70	miR6421-3p	1	AUAGAGCAAUGUAGAUAAGGGAAG			24	383
71	miR6444	1	UGGAAAAGUAGAGAUUGUG			19	230
72	miR6473	1	UGACAAUCCAGCAAGACUU			19	10
73	miR6478	1	GCCGACUUAGCUCAGUUGGGAG			22	5831
74	miR6485	1	UACGAGUAGAAGAGAAUAA			19	43
75	miR7484h	1	UUACCGUAGAAAUGGCAUG			19	60
76	miR7536a	1	UAAGACAUGGCUCACGAAG			19	88
77	miR7740-5p	1	UUGAACAACCACGGGCUCA			19	98
78	miR774a-5p.1	1	AGAGACGAAGAUUGAUGAC			19	98
79	miR7753-3p	1	UGGGAAGGGAGAAGAGAUG			19	226
80	miR7764-5p	1	CAUAAGCUAGUAUCUGUAC			19	45
81	miR778	1	UGCUUGUUUAUGUAGAUCG			19	279
82	miR7817a	1	UUUGGUUAUUCUCUGAGACUG			21	75
83	miR7831	1	UACAUGUCGGACCAACAAC			19	140
84	miR8049-5p	1	CAAGAGCUUGCAGACAUCA			19	3633
85	miR8125	1	CAGGAAAGAAGUUAUGACGGUA			22	5375
86	miR8174	1	UGUGAAGGUAAGCUAAUC			18	166
87	miR8175	1	AUUCCCGGCACGAGCGCCA			19	4682
88	miR856-5p	1	AAUUCCAGCAAUACUUCAG			19	30
89	miR8640	1	UCUGACACUGUGCAACUGUAAACGC			25	398
90	miR8645	1	UCGGUACCUUGAACUGUCACGUGCU			25	115
91	miR8671	1	AAUGUUGGUGAUAAGAGCGGUG			22	208
92	miR8736	1	GUGGCAGGUUAAGAUAGAGAAUA			23	352
93	miR8741	1	UCACUGAAGACGAAGAUGG			19	145
94	miR8751b	1	UGGAAUUUGUAGACGAGUAUAAGCA			25	91
95	miR912	1	UGGAUUGCAUACCCAGCAGG			20	393
96	miR9471a-3p	1	UUGGCUGAGUGAGCAUCACGG			21	13
97	miR9484	1	UGUGCAGGGACAAGUAGUC			19	289
98	miR9568-3p	1	UCACAAGAGAUCUGGCAUU			19	20
99	miR9666b-3p	1	CGGUUGGCCUGAUGAUGGA			19	191
100	miR9674a-3p	1	GUAAGAUGGUGAACUAUGC			19	18787
101	miR9748	1	GGAGGAAGGUAAGGAUGAC			19	10163
102	ccr-miR1a-5p,ccr-miR1b-5p,ccr-miR1-3p	3	UGAAGGUUGGUGGUGGUUGAUG，UGAAGGUUGGUGGUGGUUGAUG,CCAACUAUCGGCGCUACUUAUAGC			22,22,24	39
103	ccr-miR2a-3p,ccr-miR2b-3p,ccr-miR2c-3p	3	GCUUAUUGCGCGGUCUGCCU，GCUUAUUGCGCGGUCUGCCU，GCUUAUUGCGCGGUCUGCCU			20,20,20	724
104	ccr-miR3-3p	1	UGGGCGUGGGGGACAGCCUGUCC			23	10
105	ccr-miR4	1	UGGGUUCGUAGAAAGUGGUGCCU			23	6
106	ccr-miR5-3p	1	CGCAAGGAGGACACAAAUUC			20	258
107	ccr-miR6-3p	1	GACGCACAGUGUCACGUCGGAAG			23	32
108	ccr-miR7-3p	1	UGAAGGUUGGUGGUGGUUGAUG			22	23
109	ccr-miR8-3p	1	CGCAAGGAGGACACAAAUUC			20	258
110	ccr-miR9-3p	1	GACGCACAGUGUCACGUCGGAAG			23	32
