# Supplementary material for: Identification and Characterization of miRNAs in Chondrus crispus by High-Throughput Sequencing and Bioinformatics Analysis
Source: Sci Rep. 2016 May 19;6:26397. doi: 10.1038/srep26397 (PMC4872230; doi:10.1038/srep26397)
Supplement: Supplementary Table S3 [file srep26397-s4.xls]

Subject	Query	identity	alignment_length	mismatches	gap	q.start	q.end	s.start	s.end	e.value	bit.score	QueryLength	SubjectLength
ath-miR414	miR418	100	11	0	0	7	17	17	7	0.28	22.3	19	21
ath-miR5641	miR529	100	11	0	0	5	15	2	12	0.29	22.3	21	21
ath-miR5656	miR6444	100	12	0	0	6	17	5	16	0.072	24.3	19	21
ath-miR5658	miR418	100	11	0	0	7	17	3	13	0.28	22.3	19	21
ath-miR5658	miR418	100	11	0	0	7	17	6	16	0.28	22.3	19	21
ath-miR5658	miR418	100	11	0	0	7	17	9	19	0.28	22.3	19	21
ath-miR8121	miR6300	100	11	0	0	9	19	3	13	0.28	22.3	19	24
atr-miR8577	miR418	100	12	0	0	6	17	10	21	0.072	24.3	19	24
atr-miR8577	miR418	100	11	0	0	7	17	14	24	0.28	22.3	19	24
bdi-miR7752-5p	miR6035	100	11	0	0	7	17	23	13	0.28	22.3	19	24
bdi-miR7753-5p	miR529	100	11	0	0	3	13	14	4	0.29	22.3	21	21
gma-miR1521b	miR8645	100	11	0	0	13	23	2	12	0.39	22.3	25	23
gma-miR1527	miR6202	100	11	0	0	2	12	20	10	0.28	22.3	19	20
gma-miR9722	miR529	100	11	0	0	5	15	9	19	0.29	22.3	21	21
mtr-miR2588a	miR8640	100	13	0	0	5	17	3	15	0.025	26.3	25	21
mtr-miR2588b	miR8640	100	13	0	0	5	17	3	15	0.025	26.3	25	21
mtr-miR2643a	miR6209	100	12	0	0	1	12	3	14	0.066	24.3	20	21
mtr-miR2643b-3p	miR6209	100	12	0	0	1	12	3	14	0.066	24.3	20	21
mtr-miR2675	miR2675	100	12	0	0	1	12	2	13	0.072	24.3	19	21
mtr-miR5210	miR5265	100	12	0	0	1	12	3	14	0.072	24.3	19	22
mtr-miR5293	miR529	100	12	0	0	2	13	13	24	0.073	24.3	21	24
osa-miR169i-3p	miR8671	100	12	0	0	8	19	17	6	0.079	24.3	22	22
osa-miR414	miR418	100	11	0	0	7	17	17	7	0.28	22.3	19	21
osa-miR5339	miR8736	100	11	0	0	12	22	2	12	0.34	22.3	23	21
osa-miR5501	miR5501	100	11	0	0	2	12	2	12	0.28	22.3	19	21
osa-miR5506	miR5506	100	11	0	0	6	16	8	18	0.28	22.3	19	21
osa-miR5794	miR5794	100	21	0	0	1	21	1	21	3.00E-07	42.1	21	21
ppt-miR1043-3p	miR2675	100	11	0	0	8	18	11	21	0.28	22.3	19	21
ppt-miR534b	miR8640	100	11	0	0	11	21	19	9	0.39	22.3	25	22
ptc-miR6478	miR6478	100	14	0	0	6	19	6	19	0.005	28.2	22	21
