# Supplementary material for: Identification and Characterization of miRNAs in Chondrus crispus by High-Throughput Sequencing and Bioinformatics Analysis
Source: Sci Rep. 2016 May 19;6:26397. doi: 10.1038/srep26397 (PMC4872230; doi:10.1038/srep26397)
Supplement: Supplementary Table S4 [file srep26397-s5.xls]

## Sheet: Sheet1
Oigo ID	Oligo seq	targeted miRNA	miRNA seq
1	AgGCAGACCGCGCAATAAgC	ccr-mir1	UGAAGGUUGGUGGUGGUUGAUG
2	gGACAGGCTGTCCCCCACGCCCa	ccr-mir2	GCUUAUUGCGCGGUCUGCCU
3	cCCAAGCTACCCTACTCATCt	miR5304-3p	AGAUGAGUAGGGUAGCUUGGG
4	cAGTCTCAGAGAATAACCAaA	miR7817a	UUUGGUUAUUCUCUGAGACUG
