# Supplementary material for: Identification and Characterization of miRNAs in Chondrus crispus by High-Throughput Sequencing and Bioinformatics Analysis
Source: Sci Rep. 2016 May 19;6:26397. doi: 10.1038/srep26397 (PMC4872230; doi:10.1038/srep26397)
Supplement: Supplementary Table S5 [file srep26397-s6.xls]

## Sheet: Sheet1
U6/miRNA	RT primer	Forward primer		Universal primer		Size of product(bp)
U6	GTCGTATCCAGTGCAGGGTCCGAGGTATTCGCACTGGATACGACCAAATATGGAAC	CTCGCTTCGGCAGCACA	AACGCTTCACGAATTTGCGT			110
ccr-miR4	GTCGTATCCAGTGCAGGGTCCGAGGTATTCGCACTGGATACGACCAGGCACCAC	ATGGTTCGTGGGTGGGTTCGTAGAAAGTGG		GTGCAGGGTCCGAGGT		100
ccr-miR1	GTCGTATCCAGTGCAGGGTCCGAGGTATTCGCACTGGATACGACCCATCAACC	ATGGTTCGTGGGTGAAGGTTGGTGGTGGTTG		GTGCAGGGTCCGAGGT		98
ccr-miR5	GTCGTATCCAGTGCAGGGTCCGAGGTATTCGCACTGGATACGACCGAATTTGTG	ATGGTTCGTGGGCGCAAGGAGGACACAAATTC		GTGCAGGGTCCGAGGT		90
miR5671a	GTCGTATCCAGTGCAGGGTCCGAGGTATTCGCACTGGATACGACCGTCACCCG	ATGGTTCGTGGGCATGGTTGTGACGGGTGAC		GTGCAGGGTCCGAGGT		89
miR7817a	GTCGTATCCAGTGCAGGGTCCGAGGTATTCGCACTGGATACGACCCAGTCTCA	ATGGTTCGTGGGTTTGGTTATTCTCTGAGAC		GTGCAGGGTCCGAGGT		95
miR168a-5p	GTCGTATCCAGTGCAGGGTCCGAGGTATTCGCACTGGATACGACCGTCCCGAT	ATGGTTCGTGGGTCGCTTGGTGCAGATCGG		GTGCAGGGTCCGAGGT		95
miR157a-5p	GTCGTATCCAGTGCAGGGTCCGAGGTATTCGCACTGGATACGACCGTGCTCTC	ATGGTTCGTGGGTTGACAGAAGATAGAGAGC		GTGCAGGGTCCGAGGT		95
miR5204	GTCGTATCCAGTGCAGGGTCCGAGGTATTCGCACTGGATACGACCGTCCTACA	ATGGTTCGTGGGGCTGGAATGGGGTTGTAGGAC		GTGCAGGGTCCGAGGT		95
miR4387e	GTCGTATCCAGTGCAGGGTCCGAGGTATTCGCACTGGATACGACCCACCGCTC	ATGGTTCGTGGGTGTTGGTGATAAGAGCG		GTGCAGGGTCCGAGGT		90
miR473a-3p	GTCGTATCCAGTGCAGGGTCCGAGGTATTCGCACTGGATACGACCCCATCCCT	ATGGTTCGTGGGTGAGGCCTTGGGAGGGATG		GTGCAGGGTCCGAGGT		90
miR3438-5p	GTCGTATCCAGTGCAGGGTCCGAGGTATTCGCACTGGATACGACCCTTGCATG	ATGGTTCGTGGGTCAAGGACTAAGCCATGC		GTGCAGGGTCCGAGGT		95
miR5636	GTCGTATCCAGTGCAGGGTCCGAGGTATTCGCACTGGATACGACCCCGTCAAC	ATGGTTCGTGGGCGTAGTCGGAGGTTGACG		GTGCAGGGTCCGAGGT		89
miR1858a	GTCGTATCCAGTGCAGGGTCCGAGGTATTCGCACTGGATACGACCGCCTACTC	ATGGTTCGTGGGGAAGGAGGGACGGAGTAG		GTGCAGGGTCCGAGGT		90
ccr-miR3	GTCGTATCCAGTGCAGGGTCCGAGGTATTCGCACTGGATACGACCGGACAGGC	ATGGTTCGTGGGTGGGCGTGGGGGACAGCC		GTGCAGGGTCCGAGGT		100
ccr-miR2	GTCGTATCCAGTGCAGGGTCCGAGGTATTCGCACTGGATACGACCAGGCAGAC	ATGGTTCGTGGGGCTTATTGCGCGGTCTGC		GTGCAGGGTCCGAGGT		90
ccr-miR6	GTCGTATCCAGTGCAGGGTCCGAGGTATTCGCACTGGATACGACCCTTCCGAC	ATGGTTCGTGGGGACGCACAGTGTCACGTCGG		GTGCAGGGTCCGAGGT		100
ccr-miR7	GTCGTATCCAGTGCAGGGTCCGAGGTATTCGCACTGGATACGACCATCCAAC	GCCTGAAGGTTGGTGGTG		GTGCAGGGTCCGAGGT		98
ccr-miR8	GTCGTATCCAGTGCAGGGTCCGAGGTATTCGCACTGGATACGACGAATTTG	CGGCGCAAGGAGGACA		GTGCAGGGTCCGAGGT		90
ccr-miR9	GTCGTATCCAGTGCAGGGTCCGAGGTATTCGCACTGGATACGACTTCCGAC	GGACGCACAGTGTCACG		GTGCAGGGTCCGAGGT		98
