# Supplementary material for: Identification and Characterization of miRNAs in Chondrus crispus by High-Throughput Sequencing and Bioinformatics Analysis
Source: Sci Rep. 2016 May 19;6:26397. doi: 10.1038/srep26397 (PMC4872230; doi:10.1038/srep26397)
Supplement: Supplementary Table S6 [file srep26397-s7.xls]

## Sheet: conserved miRNAs targets
#miRNA_name	target_name	score	match_pos	strand	inhibition	pairing target and miRNA
query=miR8671, target=gi|62992878|gb|CO649922.1|CO649922, score=4, range=384-402, strand=1,cleavage
target 5' UGAGGAAGCUGUUUUACGA 3'
:: ::::::::::: :::
query 3' ACGACUUCGACAAAAGGCU 5'
query=miR169t, target=gi|62995639|gb|CO652683.1|CO652683, score=4, range=57-76, strand=1,cleavage
target 5' CUCAGUC-UUUUCUUCCUUUU 3'
::::..: :.:::::::::.:
query 3' GAGUUGGUAGAAGAAGGAAGA 5'
query=miR3438-5p, target=gi|62993643|gb|CO650687.1|CO650687, score=3.5, range=462-480, strand=-1,cleavage
target 5' ACAUCAGCAUCCUUGAUCG 3'
:. ::::::::::::::
query 3' GCUGCUCGUAGGAACUAGC 5'
query=miR6145e, target=gi|62995282|gb|CO652326.1|CO652326, score=3, range=73-91, strand=-1,cleavage
target 5' GUCAUCAAUCUUUGUCUGU 3'
::::::::::::.:::: :
query 3' CAGUAGUUAGAAGCAGAGA 5'
query=miR6145e, target=gi|62995875|gb|CO652919.1|CO652919, score=3.5, range=425-444, strand=-1,cleavage
target 5' GUCAUUGGGUCUUCGUCUCU 3'
:::::. ..:::::::::::
query 3' CAGUAG-UUAGAAGCAGAGA 5'
query=miR6145e, target=gi|62995304|gb|CO652348.1|CO652348, score=4, range=231-249, strand=-1,cleavage
target 5' GUCCUGAAUCUUCGUCUUC 3'
::: : :::::::::::.
query 3' CAGUAGUUAGAAGCAGAGA 5'
query=miR6145e, target=gi|62995437|gb|CO652481.1|CO652481, score=4, range=203-221, strand=-1,cleavage
target 5' GUCCUGAAUCUUCGUCUUC 3'
::: : :::::::::::.
query 3' CAGUAGUUAGAAGCAGAGA 5'
query=miR6145e, target=gi|62995997|gb|CO653041.1|CO653041, score=4, range=171-189, strand=-1,cleavage
target 5' GUCCUGAAUCUUCGUCUUC 3'
::: : :::::::::::.
query 3' CAGUAGUUAGAAGCAGAGA 5'
query=miR6145e, target=gi|62992742|gb|CO649786.1|CO649786, score=4, range=146-164, strand=-1,cleavage
target 5' GUCCUGAAUCUUCGUCUUC 3'
::: : :::::::::::.
query 3' CAGUAGUUAGAAGCAGAGA 5'
query=miR6145e, target=gi|62994032|gb|CO651076.1|CO651076, score=4, range=164-182, strand=-1,cleavage
target 5' GUCCUGAAUCUUCGUCUUC 3'
::: : :::::::::::.
query 3' CAGUAGUUAGAAGCAGAGA 5'
query=miR6145e, target=gi|62994205|gb|CO651249.1|CO651249, score=4, range=164-182, strand=-1,cleavage
target 5' GUCCUGAAUCUUCGUCUUC 3'
::: : :::::::::::.
query 3' CAGUAGUUAGAAGCAGAGA 5'
query=miR6145e, target=gi|62993013|gb|CO650057.1|CO650057, score=4, range=168-186, strand=-1,cleavage
target 5' GUCCUGAAUCUUCGUCUUC 3'
::: : :::::::::::.
query 3' CAGUAGUUAGAAGCAGAGA 5'
query=miR6145e, target=gi|62996082|gb|CO653126.1|CO653126, score=4, range=47-65, strand=-1,cleavage
target 5' GUCCUGAAUCUUCGUCUUC 3'
::: : :::::::::::.
query 3' CAGUAGUUAGAAGCAGAGA 5'
query=miR6145e, target=gi|62993951|gb|CO650995.1|CO650995, score=4, range=170-188, strand=-1,cleavage
target 5' GUCCUGAAUCUUCGUCUUC 3'
::: : :::::::::::.
query 3' CAGUAGUUAGAAGCAGAGA 5'
query=miR6145e, target=gi|62996107|gb|CO653151.1|CO653151, score=4, range=156-174, strand=-1,cleavage
target 5' GUCCUGAAUCUUCGUCUUC 3'
::: : :::::::::::.
query 3' CAGUAGUUAGAAGCAGAGA 5'
query=miR6145e, target=gi|62992880|gb|CO649924.1|CO649924, score=4, range=23-41, strand=-1,cleavage
target 5' GUCCUGAAUCUUCGUCUUC 3'
::: : :::::::::::.
query 3' CAGUAGUUAGAAGCAGAGA 5'
query=miR6145e, target=gi|62992881|gb|CO649925.1|CO649925, score=4, range=158-176, strand=-1,cleavage
target 5' GUCCUGAAUCUUCGUCUUC 3'
::: : :::::::::::.
query 3' CAGUAGUUAGAAGCAGAGA 5'
query=miR6145e, target=gi|62993799|gb|CO650843.1|CO650843, score=4, range=160-178, strand=-1,cleavage
target 5' GUCCUGAAUCUUCGUCUUC 3'
::: : :::::::::::.
query 3' CAGUAGUUAGAAGCAGAGA 5'
query=miR6145e, target=gi|62993804|gb|CO650848.1|CO650848, score=4, range=160-178, strand=-1,cleavage
target 5' GUCCUGAAUCUUCGUCUUC 3'
::: : :::::::::::.
query 3' CAGUAGUUAGAAGCAGAGA 5'
query=miR6145e, target=gi|62995012|gb|CO652056.1|CO652056, score=4, range=177-195, strand=-1,cleavage
target 5' GUCCUGAAUCUUCGUCUUC 3'
::: : :::::::::::.
query 3' CAGUAGUUAGAAGCAGAGA 5'
query=miR6145e, target=gi|62992657|gb|CO649701.1|CO649701, score=4, range=164-182, strand=-1,cleavage
target 5' GUCCUGAAUCUUCGUCUUC 3'
::: : :::::::::::.
query 3' CAGUAGUUAGAAGCAGAGA 5'
query=miR6145e, target=gi|62992886|gb|CO649930.1|CO649930, score=4, range=164-182, strand=-1,cleavage
target 5' GUCCUGAAUCUUCGUCUUC 3'
::: : :::::::::::.
query 3' CAGUAGUUAGAAGCAGAGA 5'
query=miR6145e, target=gi|62993875|gb|CO650919.1|CO650919, score=4, range=149-167, strand=-1,cleavage
target 5' GUCCUGAAUCUUCGUCUUC 3'
::: : :::::::::::.
query 3' CAGUAGUUAGAAGCAGAGA 5'
query=miR6145e, target=gi|62992390|gb|CO649434.1|CO649434, score=4, range=164-182, strand=-1,cleavage
target 5' GUCCUGAAUCUUCGUCUUC 3'
::: : :::::::::::.
query 3' CAGUAGUUAGAAGCAGAGA 5'
query=miR6145e, target=gi|62995863|gb|CO652907.1|CO652907, score=4, range=170-188, strand=-1,cleavage
target 5' GUCCUGAAUCUUCGUCUUC 3'
::: : :::::::::::.
query 3' CAGUAGUUAGAAGCAGAGA 5'
query=miR6145e, target=gi|62994370|gb|CO651414.1|CO651414, score=4, range=83-101, strand=-1,cleavage
target 5' GUCCUGAAUCUUCGUCUUC 3'
::: : :::::::::::.
query 3' CAGUAGUUAGAAGCAGAGA 5'
query=miR6145e, target=gi|62993085|gb|CO650129.1|CO650129, score=4, range=3-21, strand=-1,cleavage
target 5' GUCCUGAAUCUUCGUCUUC 3'
::: : :::::::::::.
query 3' CAGUAGUUAGAAGCAGAGA 5'
query=miR164a, target=gi|62994188|gb|CO651232.1|CO651232, score=3, range=394-411, strand=-1,translation
target 5' UUGUUUUCGGUCCCCUUC 3'
:.::.::::.:::::::
query 3' AGCAGAAGCUAGGGGAAU 5'
query=miR164a, target=gi|62994300|gb|CO651344.1|CO651344, score=3.5, range=107-125, strand=-1,cleavage
target 5' UUGACUUCCGAUCCCCUUA 3'
:.: ::: :::::::::::
query 3' AGCAGAA-GCUAGGGGAAU 5'
query=miR164a, target=gi|62996246|gb|CO653290.1|CO653290, score=3.5, range=111-127, strand=-1,cleavage
target 5' UUG-CUUCGAUCCUCUUU 3'
:.: :::::::::.:::
query 3' AGCAGAAGCUAGGGGAAU 5'
query=miR164a, target=gi|62992324|gb|CO649368.1|CO649368, score=4, range=173-189, strand=1,translation
target 5' UUGU-UUCGGUCUCCUUG 3'
:.:: ::::.::.::::.
query 3' AGCAGAAGCUAGGGGAAU 5'
query=miR164a, target=gi|62994857|gb|CO651901.1|CO651901, score=4, range=396-412, strand=1,translation
target 5' UUGU-UUCGGUCUCCUUG 3'
:.:: ::::.::.::::.
query 3' AGCAGAAGCUAGGGGAAU 5'
query=miR164a, target=gi|62993426|gb|CO650470.1|CO650470, score=4, range=112-128, strand=1,cleavage
target 5' UC-UCUUCGAUACUCUUA 3'
:: :::::::: :.::::
query 3' AGCAGAAGCUAGGGGAAU 5'
query=miR164a, target=gi|62992409|gb|CO649453.1|CO649453, score=4, range=90-106, strand=1,cleavage
target 5' UC-UCUUCGAUACUCUUA 3'
:: :::::::: :.::::
query 3' AGCAGAAGCUAGGGGAAU 5'
query=miR164a, target=gi|62993692|gb|CO650736.1|CO650736, score=4, range=257-275, strand=1,translation
target 5' UGGUUUUCUGAUCCCCUUG 3'
: ::.::: :::::::::.
query 3' AGCAGAAG-CUAGGGGAAU 5'
query=miR164a, target=gi|62996250|gb|CO653294.1|CO653294, score=4, range=406-423, strand=-1,cleavage
target 5' UCCUCAUCGAUCCUCUUA 3'
:: :: :::::::.::::
query 3' AGCAGAAGCUAGGGGAAU 5'
query=miR164a, target=gi|62994062|gb|CO651106.1|CO651106, score=4, range=338-355, strand=-1,translation
target 5' UCCUUUUCGUUCCCCUUG 3'
:: :.:::: :::::::.
query 3' AGCAGAAGCUAGGGGAAU 5'
query=miR164a, target=gi|62994134|gb|CO651178.1|CO651178, score=4, range=332-349, strand=-1,translation
target 5' UCCUUUUCGUUCCCCUUG 3'
:: :.:::: :::::::.
query 3' AGCAGAAGCUAGGGGAAU 5'
query=miR164a, target=gi|62994197|gb|CO651241.1|CO651241, score=4, range=345-362, strand=-1,translation
target 5' UCCUUUUCGUUCCCCUUG 3'
:: :.:::: :::::::.
query 3' AGCAGAAGCUAGGGGAAU 5'
query=miR159a.1, target=gi|62993232|gb|CO650276.1|CO650276, score=4, range=32-49, strand=1,cleavage
target 5' GCUGCGU-AGACGACCUUG 3'
:::: : :::::::::::
query 3' GGACGGAUUCUGCUGGAAC 5'
query=miR6035, target=gi|62995718|gb|CO652762.1|CO652762, score=3.5, range=80-97, strand=1,cleavage
target 5' CGA-CGCUCAUCAAUCCAU 3'
:.: :::.::::::::::
query 3' GUUCGCGGGUAGUUAGGUU 5'
query=miR6035, target=gi|62995088|gb|CO652132.1|CO652132, score=4, range=123-142, strand=1,cleavage
target 5' CCCGCGCCCAUCAAAUCCAA 3'
: ::::::::: :::::::
query 3' GUUCGCGGGUAG-UUAGGUU 5'
query=miR6035, target=gi|62995103|gb|CO652147.1|CO652147, score=4, range=123-142, strand=1,cleavage
target 5' CCCGCGCCCAUCAAAUCCAA 3'
: ::::::::: :::::::
query 3' GUUCGCGGGUAG-UUAGGUU 5'
query=miR6035, target=gi|62993591|gb|CO650635.1|CO650635, score=4, range=55-74, strand=-1,cleavage
target 5' AAAUCGACCCAUCGAUCCAA 3'
:: :: ::::::.::::::
query 3' GUUCGC-GGGUAGUUAGGUU 5'
query=miR5769, target=gi|62992729|gb|CO649773.1|CO649773, score=3.5, range=90-108, strand=-1,cleavage
target 5' AGCGUCGGAUCUCUUGUGG 3'
:. :.:.:::::::::::.
query 3' UUACGGUCUAGAGAACACU 5'
query=miR9484, target=gi|62993906|gb|CO650950.1|CO650950, score=4, range=263-281, strand=1,cleavage
target 5' CAGUCUUCGUCGUUUCCCA 3'
::: :::::.:::::::
query 3' AGCAGCAGCAGUAAAGGGU 5'
query=miR5304-3p, target=gi|62992578|gb|CO649622.1|CO649622, score=3.5, range=286-304, strand=1,cleavage
target 5' GACUGGUUGUCCCUGGACA 3'
::::. ::::::::: :::
query 3' CUGAUGAACAGGGACGUGU 5'
query=miR5304-3p, target=gi|62994096|gb|CO651140.1|CO651140, score=3.5, range=200-217, strand=-1,cleavage
target 5' GGCU-CAUGUCCCUGCACA 3'
:.:: : ::::::::::::
query 3' CUGAUGAACAGGGACGUGU 5'
query=miR5304-3p, target=gi|62993107|gb|CO650151.1|CO650151, score=3.5, range=205-222, strand=-1,cleavage
target 5' GGCU-CAUGUCCCUGCACA 3'
:.:: : ::::::::::::
query 3' CUGAUGAACAGGGACGUGU 5'
query=miR5304-3p, target=gi|62992517|gb|CO649561.1|CO649561, score=3.5, range=192-209, strand=-1,cleavage
target 5' GGCU-CAUGUCCCUGCACA 3'
:.:: : ::::::::::::
query 3' CUGAUGAACAGGGACGUGU 5'
query=miR5304-3p, target=gi|62994008|gb|CO651052.1|CO651052, score=4, range=183-200, strand=-1,cleavage
target 5' GGC-GCAUGUCCCUGCACA 3'
:.: .: ::::::::::::
query 3' CUGAUGAACAGGGACGUGU 5'
query=miR5304-3p, target=gi|62994312|gb|CO651356.1|CO651356, score=4, range=183-200, strand=-1,cleavage
target 5' GGC-GCAUGUCCCUGCACA 3'
:.: .: ::::::::::::
query 3' CUGAUGAACAGGGACGUGU 5'
query=miR5304-3p, target=gi|62993576|gb|CO650620.1|CO650620, score=4, range=167-184, strand=-1,cleavage
target 5' GGC-GCAUGUCCCUGCACA 3'
:.: .: ::::::::::::
query 3' CUGAUGAACAGGGACGUGU 5'
query=miR8175, target=gi|62995658|gb|CO652702.1|CO652702, score=3, range=99-117, strand=-1,cleavage
target 5' CGUCUUCAUCAUCUUCUUC 3'
:::: :::::::::.:::
query 3' GCAGUAGUAGUAGAGGAAU 5'
query=miR8175, target=gi|62995950|gb|CO652994.1|CO652994, score=3.5, range=407-426, strand=-1,cleavage
target 5' CGUCAUCCAUCAUCUCCUGG 3'
:::::: ::::::::::: .
query 3' GCAGUA-GUAGUAGAGGAAU 5'
query=miR8175, target=gi|62995842|gb|CO652886.1|CO652886, score=4, range=454-472, strand=-1,cleavage
target 5' CGUCAUCAUCAUCUUCAUC 3'
::::::::::::::.: :
query 3' GCAGUAGUAGUAGAGGAAU 5'
query=miR8125, target=gi|62995592|gb|CO652636.1|CO652636, score=4, range=5-22, strand=-1,cleavage
target 5' UGACCCUCGUGCC-GGAAU 3'
:: : :::::::: :::::
query 3' ACCGCGAGCACGGCCCUUA 5'
query=miR1082a, target=gi|62993846|gb|CO650890.1|CO650890, score=4, range=136-156, strand=1,translation
target 5' GUGGGGCUAGAAGUUGAGUCU 3'
:::..:: :::: ::::::::
query 3' CACUUCG-UCUUGAACUCAGA 5'
query=miR778, target=gi|62996058|gb|CO653102.1|CO653102, score=2.5, range=211-230, strand=1,cleavage
target 5' UCCCGCGCCACGGCCCUCGC 3'
. ::: ::::::::::::::
query 3' GUGGC-CGGUGCCGGGAGCG 5'
query=miR778, target=gi|62995981|gb|CO653025.1|CO653025, score=3.5, range=214-232, strand=-1,cleavage
target 5' AGACGGCCACGGCCUUCGC 3'
. :::::::::::.::::
query 3' GUGGCCGGUGCCGGGAGCG 5'
query=miR778, target=gi|62995850|gb|CO652894.1|CO652894, score=3.5, range=491-509, strand=-1,cleavage
target 5' AGACGGCCACGGCCUUCGC 3'
. :::::::::::.::::
query 3' GUGGCCGGUGCCGGGAGCG 5'
query=miR778, target=gi|62992677|gb|CO649721.1|CO649721, score=4, range=530-547, strand=1,translation
target 5' CGUCGGCCAUGGCCC-CGC 3'
:..::::::.::::: :::
query 3' GUGGCCGGUGCCGGGAGCG 5'
query=miR778, target=gi|62995169|gb|CO652213.1|CO652213, score=4, range=73-91, strand=1,translation
target 5' UCCUGGCCACCGCCCUCGC 3'
. :.:::::: ::::::::
query 3' GUGGCCGGUGCCGGGAGCG 5'
query=miR778, target=gi|62995447|gb|CO652491.1|CO652491, score=4, range=270-287, strand=1,translation
target 5' CACC-GUCACCGCCCUCGC 3'
:::: :.::: ::::::::
query 3' GUGGCCGGUGCCGGGAGCG 5'
query=miR778, target=gi|62994987|gb|CO652031.1|CO652031, score=4, range=231-248, strand=1,translation
target 5' CACC-CCCGUGGCCCUCGC 3'
:::: ::..:::::::::
query 3' GUGGCCGGUGCCGGGAGCG 5'
query=miR778, target=gi|62995099|gb|CO652143.1|CO652143, score=4, range=340-358, strand=-1,cleavage
target 5' GAUUGGCCACGGCCUUUGC 3'
:..::::::::::.:.::
query 3' GUGGCCGGUGCCGGGAGCG 5'
query=miR778, target=gi|62995083|gb|CO652127.1|CO652127, score=4, range=340-358, strand=-1,cleavage
target 5' GAUUGGCCACGGCCUUUGC 3'
:..::::::::::.:.::
query 3' GUGGCCGGUGCCGGGAGCG 5'
query=miR778, target=gi|62994485|gb|CO651529.1|CO651529, score=4, range=297-314, strand=-1,cleavage
target 5' CGCCCGCCACGG-CCUCGU 3'
:.:: ::::::: :::::.
query 3' GUGGCCGGUGCCGGGAGCG 5'
query=miR778, target=gi|62993740|gb|CO650784.1|CO650784, score=4, range=331-350, strand=-1,cleavage
target 5' CUCCAGGCCACGCCCCUCGC 3'
: :: ::::::: :::::::
query 3' GUGG-CCGGUGCCGGGAGCG 5'
query=miR172c, target=gi|62996122|gb|CO653166.1|CO653166, score=4, range=3-21, strand=1,cleavage
target 5' ACCAGUGCUUACGAAACCG 3'
::.:::::::.:::::.
query 3' AAGUUACGAAUGUUUUGGU 5'
query=miR8174, target=gi|62992988|gb|CO650032.1|CO650032, score=4, range=120-139, strand=1,cleavage
target 5' AAUGCUGUUUCAUGUUACCG 3'
:::::. .:::::::.:::.
query 3' UUACGG-GAAGUACAGUGGU 5'
query=miR6473, target=gi|62993842|gb|CO650886.1|CO650886, score=4, range=21-38, strand=1,cleavage
target 5' GUUUCGCUUAUCUUCACC 3'
: :: :::::.::::::
query 3' CUAAUCGAAUGGAAGUGU 5'
query=miR6473, target=gi|62995004|gb|CO652048.1|CO652048, score=4, range=438-456, strand=-1,cleavage
target 5' GAUCCAGUUUAUCUUCACA 3'
::: ::.:::.:::::::
query 3' CUA-AUCGAAUGGAAGUGU 5'
query=miR1919a, target=gi|62992425|gb|CO649469.1|CO649469, score=3, range=348-366, strand=-1,translation
target 5' GUCAUCCUCACCUUCCUUC 3'
:::::::: ::::::::.:
query 3' CAGUAGGAAUGGAAGGAGG 5'
query=miR1919a, target=gi|62992754|gb|CO649798.1|CO649798, score=3, range=1-19, strand=-1,translation
target 5' GUCAUCCUCACCUUCCUUC 3'
:::::::: ::::::::.:
query 3' CAGUAGGAAUGGAAGGAGG 5'
query=miR1919a, target=gi|62996352|gb|CO653396.1|CO653396, score=4, range=223-241, strand=-1,translation
target 5' GCCAUUUUUGCCUUCCUCU 3'
: :::..::.::::::::.
query 3' CAGUAGGAAUGGAAGGAGG 5'
query=miR9471a-3p, target=gi|62996328|gb|CO653372.1|CO653372, score=4, range=44-62, strand=-1,cleavage
target 5' CCGUCCCGGACAGUCUUGA 3'
::::: :.::::::::.:
query 3' GGCAGUGUCUGUCAGAGCA 5'
query=miR9471a-3p, target=gi|62996112|gb|CO653156.1|CO653156, score=4, range=128-146, strand=-1,cleavage
target 5' CCGUCCCGGACAGUCUUGA 3'
::::: :.::::::::.:
query 3' GGCAGUGUCUGUCAGAGCA 5'
query=miR9471a-3p, target=gi|62994298|gb|CO651342.1|CO651342, score=4, range=341-359, strand=-1,cleavage
target 5' UCGGGGCAGACGGUCUCGU 3'
.:: .:::::.:::::::
query 3' GGCAGUGUCUGUCAGAGCA 5'
query=miR473a-3p, target=gi|62993074|gb|CO650118.1|CO650118, score=4, range=40-58, strand=1,translation
target 5' ACAAUGAUGCUACACGAGC 3'
:: :: ::.::::::::.:
query 3' UGGUAAUAUGAUGUGCUUG 5'
query=miR166g-3p, target=gi|62993691|gb|CO650735.1|CO650735, score=4, range=443-463, strand=-1,cleavage
target 5' AUCCUCUACUUUCUUCUGUCA 3'
: ::: :::.::::::::::
query 3' CACGAG-UGAGAGAAGACAGU 5'
query=miR5644, target=gi|62992387|gb|CO649431.1|CO649431, score=2.5, range=140-160, strand=-1,cleavage
target 5' UAGGAGUCAAGCCUGGUCCGA 3'
::::.: :::::::::::::
query 3' CUCCUUACUUCGGACCAGGCU 5'
query=miR1028a-3p, target=gi|62995516|gb|CO652560.1|CO652560, score=4, range=64-84, strand=1,cleavage
target 5' UAUGUCCGCCGUCAACGCCAC 3'
: ::: :::::::::::::
query 3' AGACAAUAGGCAGUUGCGGUG 5'
query=miR1858a, target=gi|62995417|gb|CO652461.1|CO652461, score=2, range=110-127, strand=1,cleavage
target 5' UUGUUGCUCUCCUCGUCU 3'
:: ::::::::::::::
query 3' AAGAACGAGAGGAGCAGC 5'
query=miR1858a, target=gi|62995391|gb|CO652435.1|CO652435, score=2, range=85-102, strand=1,cleavage
target 5' UUGUUGCUCUCCUCGUCU 3'
:: ::::::::::::::
query 3' AAGAACGAGAGGAGCAGC 5'
query=miR1858a, target=gi|62994874|gb|CO651918.1|CO651918, score=2, range=101-118, strand=1,cleavage
target 5' UUGUUGCUCUCCUCGUCU 3'
:: ::::::::::::::
query 3' AAGAACGAGAGGAGCAGC 5'
query=miR1858a, target=gi|62994771|gb|CO651815.1|CO651815, score=2, range=90-107, strand=1,cleavage
target 5' UUGUUGCUCUCCUCGUCU 3'
:: ::::::::::::::
query 3' AAGAACGAGAGGAGCAGC 5'
query=miR1858a, target=gi|62995115|gb|CO652159.1|CO652159, score=2, range=102-119, strand=1,cleavage
target 5' UUGUUGCUCUCCUCGUCU 3'
:: ::::::::::::::
query 3' AAGAACGAGAGGAGCAGC 5'
query=miR1858a, target=gi|62995112|gb|CO652156.1|CO652156, score=4, range=374-391, strand=1,cleavage
target 5' UUGCAGCUCUCCUCGUCC 3'
:: ::::::::::::
query 3' AAGAACGAGAGGAGCAGC 5'
query=miR1858a, target=gi|62995652|gb|CO652696.1|CO652696, score=4, range=465-482, strand=-1,translation
target 5' UCACUGCUUUCCUCGUCG 3'
: ::::.:::::::::
query 3' AAGAACGAGAGGAGCAGC 5'
query=miR1858a, target=gi|62993977|gb|CO651021.1|CO651021, score=4, range=366-383, strand=-1,cleavage
target 5' UCCGCGCUCUUCUCGUCG 3'
: : :::::.:::::::
query 3' AAGAACGAGAGGAGCAGC 5'
query=miR1858a, target=gi|62992674|gb|CO649718.1|CO649718, score=4, range=362-379, strand=-1,cleavage
target 5' UCCGCGCUCUUCUCGUCG 3'
: : :::::.:::::::
query 3' AAGAACGAGAGGAGCAGC 5'
query=miR1858a, target=gi|62993914|gb|CO650958.1|CO650958, score=4, range=323-340, strand=-1,cleavage
target 5' UCCGCGCUCUUCUCGUCG 3'
: : :::::.:::::::
query 3' AAGAACGAGAGGAGCAGC 5'
query=miR1858a, target=gi|62992679|gb|CO649723.1|CO649723, score=4, range=362-379, strand=-1,cleavage
target 5' UCCGCGCUCUUCUCGUCG 3'
: : :::::.:::::::
query 3' AAGAACGAGAGGAGCAGC 5'
query=miR1858a, target=gi|62993506|gb|CO650550.1|CO650550, score=4, range=362-379, strand=-1,cleavage
target 5' UCCGCGCUCUUCUCGUCG 3'
: : :::::.:::::::
query 3' AAGAACGAGAGGAGCAGC 5'
query=miR1858a, target=gi|62993631|gb|CO650675.1|CO650675, score=4, range=352-369, strand=-1,cleavage
target 5' UCCGCGCUCUUCUCGUCG 3'
: : :::::.:::::::
query 3' AAGAACGAGAGGAGCAGC 5'
query=miR1858a, target=gi|62993994|gb|CO651038.1|CO651038, score=4, range=358-375, strand=-1,cleavage
target 5' UCCGCGCUCUUCUCGUCG 3'
: : :::::.:::::::
query 3' AAGAACGAGAGGAGCAGC 5'
query=miR1858a, target=gi|62993356|gb|CO650400.1|CO650400, score=4, range=130-147, strand=-1,cleavage
target 5' UCCGCGCUCUUCUCGUCG 3'
: : :::::.:::::::
query 3' AAGAACGAGAGGAGCAGC 5'
query=miR6485, target=gi|62995303|gb|CO652347.1|CO652347, score=4, range=654-671, strand=1,translation
target 5' CGCAU-CGGAGUUCGAGAA 3'
:::: ::.:::::.::::
query 3' CCGUAGGCUUCAAGUUCUU 5'
query=miR8049-5p, target=gi|62995672|gb|CO652716.1|CO652716, score=4, range=35-53, strand=1,translation
target 5' UCCUGGAGCUUUCUCUUCG 3'
:: ::.:::.::::::.:.
query 3' AGUACUUCGGAAGAGAGGU 5'
query=miR8049-5p, target=gi|62993797|gb|CO650841.1|CO650841, score=4, range=119-138, strand=1,translation
target 5' CCAUUGAAGCUUUCUUUCCA 3'
:: ::::::.::::.::::
query 3' AGU-ACUUCGGAAGAGAGGU 5'
query=miR8049-5p, target=gi|62992419|gb|CO649463.1|CO649463, score=4, range=176-194, strand=-1,translation
target 5' UCAUGUAGCCUUCUCAUCA 3'
::::: ::::::::: .::
query 3' AGUACUUCGGAAGAGAGGU 5'
query=miR8049-5p, target=gi|62996299|gb|CO653343.1|CO653343, score=4, range=432-449, strand=-1,cleavage
target 5' ACGUG-AGCUUUCUCUCCG 3'
:.:: :::.::::::::.
query 3' AGUACUUCGGAAGAGAGGU 5'
query=miR6478, target=gi|62994266|gb|CO651310.1|CO651310, score=3.5, range=383-401, strand=1,cleavage
target 5' UGGUGUCUGCAAGCUUUCG 3'
::.::::::::::::.: :
query 3' ACUACAGACGUUCGAGAAC 5'
query=miR6478, target=gi|62994258|gb|CO651302.1|CO651302, score=4, range=291-309, strand=1,cleavage
target 5' CGAUGUCAGCAAGCUCUUA 3'
:::::: ::::::::::
query 3' ACUACAGACGUUCGAGAAC 5'
query=miR6478, target=gi|62992957|gb|CO650001.1|CO650001, score=4, range=272-291, strand=1,cleavage
target 5' GGGUGUUUGCAAUGCUCUUG 3'
:.:::.::::: :::::::
query 3' ACUACAGACGUU-CGAGAAC 5'
query=miR6478, target=gi|62992466|gb|CO649510.1|CO649510, score=4, range=236-254, strand=-1,translation
target 5' GGAUGUCUGUGGGCUCUUG 3'
::::::::...:::::::
query 3' ACUACAGACGUUCGAGAAC 5'
query=miR5661, target=gi|62992995|gb|CO650039.1|CO650039, score=3.5, range=159-177, strand=-1,cleavage
target 5' GAGCUCUUCUCCCUUUCCG 3'
: ::::::::::::.::.
query 3' GUAGAGAAGAGGGAAGGGU 5'
query=miR5661, target=gi|62995398|gb|CO652442.1|CO652442, score=3.5, range=457-475, strand=-1,cleavage
target 5' GAGCUCUUCUCCCUUUCCG 3'
: ::::::::::::.::.
query 3' GUAGAGAAGAGGGAAGGGU 5'
query=miR5661, target=gi|62995408|gb|CO652452.1|CO652452, score=3.5, range=457-475, strand=-1,cleavage
target 5' GAGCUCUUCUCCCUUUCCG 3'
: ::::::::::::.::.
query 3' GUAGAGAAGAGGGAAGGGU 5'
query=miR5661, target=gi|62992603|gb|CO649647.1|CO649647, score=4, range=72-90, strand=1,cleavage
target 5' CACCUCUUCUCGCUUCUCA 3'
:: :::::::: ::::.::
query 3' GUAGAGAAGAGGGAAGGGU 5'
query=miR5661, target=gi|62995052|gb|CO652096.1|CO652096, score=4, range=344-363, strand=-1,translation
target 5' CAUCUCUUCUUCCUCUCCUA 3'
::::::::::.::: :::.:
query 3' GUAGAGAAGAGGGA-AGGGU 5'
query=miR5661, target=gi|62996355|gb|CO653399.1|CO653399, score=4, range=97-114, strand=-1,translation
target 5' CAU-UCUUCUCUCUGCCCA 3'
::: :::::::.:: ::::
query 3' GUAGAGAAGAGGGAAGGGU 5'
query=miR856-5p, target=gi|62995325|gb|CO652369.1|CO652369, score=3.5, range=403-421, strand=-1,cleavage
target 5' GCGGUCCCGCAUUUUCACA 3'
: .:: ::::::.::::::
query 3' CAUCA-GGCGUAGAAGUGU 5'
query=miR856-5p, target=gi|62995833|gb|CO652877.1|CO652877, score=4, range=394-411, strand=-1,translation
target 5' AUACUCCGUAUUUUCACA 3'
:: ::::.::.::::::
query 3' CAUCAGGCGUAGAAGUGU 5'
query=miR856-5p, target=gi|62995451|gb|CO652495.1|CO652495, score=4, range=637-655, strand=-1,cleavage
target 5' GUAAUGACGCAUCUUCACA 3'
::: : ::::::::::::
query 3' CAUCA-GGCGUAGAAGUGU 5'
query=miR856-5p, target=gi|62995501|gb|CO652545.1|CO652545, score=4, range=198-216, strand=-1,cleavage
target 5' GUAAUGACGCAUCUUCACA 3'
::: : ::::::::::::
query 3' CAUCA-GGCGUAGAAGUGU 5'
query=miR856-5p, target=gi|62994457|gb|CO651501.1|CO651501, score=4, range=226-244, strand=-1,cleavage
target 5' GUAAUGACGCAUCUUCACA 3'
::: : ::::::::::::
query 3' CAUCA-GGCGUAGAAGUGU 5'
query=miR6182, target=gi|62995374|gb|CO652418.1|CO652418, score=3.5, range=155-173, strand=1,cleavage
target 5' UUCUAGUAUUGCUGGAAUG 3'
.: ::::::::::::::
query 3' GACUUCAUAACGACCUUAA 5'
query=miR7740-5p, target=gi|62993364|gb|CO650408.1|CO650408, score=4, range=385-403, strand=-1,translation
target 5' UAACAUCCGUUGACACUCU 3'
:::::::::..::::::
query 3' UUUGUAGGCAGUUGUGAGU 5'
query=miR5072, target=gi|62992373|gb|CO649417.1|CO649417, score=3, range=222-240, strand=1,cleavage
target 5' GCAAUAAUCAGGCCAACCG 3'
: :: :::::::::::::
query 3' AGGUAGUAGUCCGGUUGGC 5'
query=miR5072, target=gi|62995587|gb|CO652631.1|CO652631, score=4, range=222-240, strand=1,translation
target 5' UCUGUAAUCACGCCAACCG 3'
::..: :::: ::::::::
query 3' AGGUAGUAGUCCGGUUGGC 5'
query=miR5794, target=gi|62995558|gb|CO652602.1|CO652602, score=4, range=171-188, strand=-1,cleavage
target 5' AUUG-AGGUCCGACAUGUU 3'
::: ::::::::::::
query 3' CAACAACCAGGCUGUACAU 5'
query=miR160a-3p, target=gi|62996233|gb|CO653277.1|CO653277, score=4, range=427-446, strand=1,cleavage
target 5' AUGGUCGAGACGGAGGUCCU 3'
:.:.:: :::::.::.::::
query 3' UGCUAG-UCUGCUUCUAGGA 5'
query=miR5142, target=gi|62992913|gb|CO649957.1|CO649957, score=4, range=242-260, strand=-1,cleavage
target 5' CCGGUUGCGGGAGUUUUCG 3'
::..:::.::::::.:::
query 3' AGCUGACGUCCUCAAGAGC 5'
query=miR1222d, target=gi|62995756|gb|CO652800.1|CO652800, score=4, range=36-53, strand=1,translation
target 5' GUC-CCCGUCGCUACCAUG 3'
::: ::::::.: ::::::
query 3' CAGUGGGCAGUGUUGGUAC 5'
query=miR1222d, target=gi|62994198|gb|CO651242.1|CO651242, score=4, range=32-49, strand=1,translation
target 5' GUC-CCCGUCGCUACCAUG 3'
::: ::::::.: ::::::
query 3' CAGUGGGCAGUGUUGGUAC 5'
query=miR1222d, target=gi|62993915|gb|CO650959.1|CO650959, score=4, range=163-180, strand=1,cleavage
target 5' GACA-CCGUCACUACCAUG 3'
: :: ::::::: ::::::
query 3' CAGUGGGCAGUGUUGGUAC 5'
query=miR5263, target=gi|62992414|gb|CO649458.1|CO649458, score=4, range=525-544, strand=-1,cleavage
target 5' AUA-CGACCGCUGCGCUUCGA 3'
:.: :.::::::::::.::.:
query 3' UGUAGUUGGCGACGCGGAGUU 5'
query=miR7817a, target=gi|62994769|gb|CO651813.1|CO651813, score=4, range=158-175, strand=-1,cleavage
target 5' UCAAGUCUAUCCAAAGUU 3'
::: :::::::: ::::
query 3' AGUGGAGAUAGGUGUCAA 5'
query=miR4387e, target=gi|62994195|gb|CO651239.1|CO651239, score=4, range=151-170, strand=-1,cleavage
target 5' CACAGUCUCUACUUCUUCUG 3'
::::.::::::::: :::..
query 3' GUGUUAGAGAUGAA-AAGGU 5'
query=miR169f-3p, target=gi|62993591|gb|CO650635.1|CO650635, score=3, range=55-73, strand=-1,cleavage
target 5' AAUCGACCCAUCGAUCCAA 3'
:: :: ::::::.::::::
query 3' UUCGC-GGGUAGUUAGGUU 5'
query=miR169f-3p, target=gi|62995088|gb|CO652132.1|CO652132, score=4, range=124-142, strand=1,cleavage
target 5' CCGCGCCCAUCAAAUCCAA 3'
::::::::: :::::::
query 3' UUCGCGGGUAG-UUAGGUU 5'
query=miR169f-3p, target=gi|62995103|gb|CO652147.1|CO652147, score=4, range=124-142, strand=1,cleavage
target 5' CCGCGCCCAUCAAAUCCAA 3'
::::::::: :::::::
query 3' UUCGCGGGUAG-UUAGGUU 5'
query=miR5265, target=gi|62996300|gb|CO653344.1|CO653344, score=4, range=251-268, strand=1,cleavage
target 5' CGUCCGUGACAGCCAUCG 3'
:..::::::::.:::: :
query 3' GUGGGCACUGUUGGUACC 5'
query=miR5265, target=gi|62995717|gb|CO652761.1|CO652761, score=4, range=405-423, strand=1,cleavage
target 5' CGCUCAGUGACAACCCUGG 3'
:.:.: ::::::::: :::
query 3' GUGGG-CACUGUUGGUACC 5'
query=miR5265, target=gi|62993775|gb|CO650819.1|CO650819, score=4, range=68-85, strand=-1,translation
target 5' UGCCAGUGGCGACCAUGG 3'
..:: :::.:.:::::::
query 3' GUGGGCACUGUUGGUACC 5'
query=miR408b-5p, target=gi|62996182|gb|CO653226.1|CO653226, score=4, range=391-409, strand=-1,cleavage
target 5' GAGCCUUUUCCAAUGCAUU 3'
.:.:: :::::::..::::
query 3' UUUGGUAAAGGUUGUGUAA 5'
query=miR408b-5p, target=gi|62993348|gb|CO650392.1|CO650392, score=4, range=165-182, strand=-1,cleavage
target 5' AAAGCAUUUCCAAUA-AUU 3'
::: :::::::::.: :::
query 3' UUUGGUAAAGGUUGUGUAA 5'
query=miR8751b, target=gi|62995277|gb|CO652321.1|CO652321, score=4, range=52-70, strand=1,cleavage
target 5' UCCAUGCUCGCC-CGCGCCG 3'
:::::::::::: ::::: :
query 3' AGGUACGAGCGGAGCGCGAC 5'
query=miR8751b, target=gi|62992693|gb|CO649737.1|CO649737, score=4, range=408-428, strand=-1,cleavage
target 5' UCCUUGCCCGCCUCGGCGCUG 3'
::: ::: :::::: ::::::
query 3' AGGUACGAGCGGAG-CGCGAC 5'
query=miR8751b, target=gi|62992698|gb|CO649742.1|CO649742, score=4, range=408-428, strand=-1,cleavage
target 5' UCCUUGCCCGCCUCGGCGCUG 3'
::: ::: :::::: ::::::
query 3' AGGUACGAGCGGAG-CGCGAC 5'
query=miR8751b, target=gi|62992814|gb|CO649858.1|CO649858, score=4, range=124-144, strand=-1,cleavage
target 5' UCCUUGCCCGCCUCGGCGCUG 3'
::: ::: :::::: ::::::
query 3' AGGUACGAGCGGAG-CGCGAC 5'
query=miR171a, target=gi|62994138|gb|CO651182.1|CO651182, score=2.5, range=445-461, strand=1,cleavage
target 5' CCU-CCGACUUGCUUCAU 3'
::: ::.::::::::::.
query 3' GGAGGGUUGAACGAAGUG 5'
query=miR171a, target=gi|62996352|gb|CO653396.1|CO653396, score=2.5, range=125-141, strand=1,cleavage
target 5' CCU-CCGACUUGCUUCAU 3'
::: ::.::::::::::.
query 3' GGAGGGUUGAACGAAGUG 5'
query=miR171a, target=gi|62993950|gb|CO650994.1|CO650994, score=3, range=316-333, strand=1,cleavage
target 5' ACUCACAACUUGCUUCGC 3'
::: :::::::::::.:
query 3' GGAGGGUUGAACGAAGUG 5'
query=miR171a, target=gi|62996245|gb|CO653289.1|CO653289, score=3.5, range=129-146, strand=1,cleavage
target 5' CCGUCCAGCUUGCUUCGC 3'
:: .:::.::::::::.:
query 3' GGAGGGUUGAACGAAGUG 5'
query=miR171a, target=gi|62996275|gb|CO653319.1|CO653319, score=3.5, range=396-413, strand=1,cleavage
target 5' CCGUCCAGCUUGCUUCGC 3'
:: .:::.::::::::.:
query 3' GGAGGGUUGAACGAAGUG 5'
query=miR171a, target=gi|62994080|gb|CO651124.1|CO651124, score=3.5, range=85-102, strand=1,translation
target 5' CCGUCCAACCUGCUUCAC 3'
:: .::::: ::::::::
query 3' GGAGGGUUGAACGAAGUG 5'
query=miR171a, target=gi|62994642|gb|CO651686.1|CO651686, score=4, range=163-180, strand=1,cleavage
target 5' UUUGCCAACUUGCUCCAC 3'
..: :::::::::: :::
query 3' GGAGGGUUGAACGAAGUG 5'
query=miR171a, target=gi|62996027|gb|CO653071.1|CO653071, score=4, range=114-131, strand=-1,cleavage
target 5' CCUCUCGACUCGCUUCAU 3'
::::.:.::: ::::::.
query 3' GGAGGGUUGAACGAAGUG 5'
query=miR171a, target=gi|62996098|gb|CO653142.1|CO653142, score=4, range=400-418, strand=-1,cleavage
target 5' CUUCUCAACUUAGCUUCAA 3'
:.::.:::::: ::::::
query 3' GGAGGGUUGAA-CGAAGUG 5'
query=miR171a, target=gi|62994890|gb|CO651934.1|CO651934, score=4, range=411-429, strand=-1,cleavage
target 5' CUUCUCAACUUAGCUUCAA 3'
:.::.:::::: ::::::
query 3' GGAGGGUUGAA-CGAAGUG 5'
query=miR168a-5p, target=gi|62995043|gb|CO652087.1|CO652087, score=4, range=84-102, strand=1,cleavage
target 5' UAAUCUCCGAUGCCAUGAA 3'
.::.::::::::: ::::
query 3' GUUGGAGGCUACGUUACUC 5'
query=miR168a-5p, target=gi|62995256|gb|CO652300.1|CO652300, score=4, range=84-102, strand=1,cleavage
target 5' UAAUCUCCGAUGCCAUGAA 3'
.::.::::::::: ::::
query 3' GUUGGAGGCUACGUUACUC 5'
query=miR168a-5p, target=gi|62995275|gb|CO652319.1|CO652319, score=4, range=84-102, strand=1,cleavage
target 5' UAAUCUCCGAUGCCAUGAA 3'
.::.::::::::: ::::
query 3' GUUGGAGGCUACGUUACUC 5'
query=miR168a-5p, target=gi|62995271|gb|CO652315.1|CO652315, score=4, range=84-102, strand=1,cleavage
target 5' UAAUCUCCGAUGCCAUGAA 3'
.::.::::::::: ::::
query 3' GUUGGAGGCUACGUUACUC 5'
query=miR168a-5p, target=gi|62995248|gb|CO652292.1|CO652292, score=4, range=84-102, strand=1,cleavage
target 5' UAAUCUCCGAUGCCAUGAA 3'
.::.::::::::: ::::
query 3' GUUGGAGGCUACGUUACUC 5'
query=miR168a-5p, target=gi|62995251|gb|CO652295.1|CO652295, score=4, range=84-102, strand=1,cleavage
target 5' UAAUCUCCGAUGCCAUGAA 3'
.::.::::::::: ::::
query 3' GUUGGAGGCUACGUUACUC 5'
query=miR168a-5p, target=gi|62995266|gb|CO652310.1|CO652310, score=4, range=84-102, strand=1,cleavage
target 5' UAAUCUCCGAUGCCAUGAA 3'
.::.::::::::: ::::
query 3' GUUGGAGGCUACGUUACUC 5'

## Sheet: novel miRNAs targets
#miRNA_name	target_name	score	match_pos	strand	inhibition	pairing target and miRNA
query=novel_ccr-miR6-3p, target=gi|62994776|gb|CO651820.1|CO651820, score=4, range=342-360, strand=-1,translation
target 5' CGGC-GACCGGGCAAUAAGC 3'
::: ::::: :::::::::
query 3' UCCGUCUGGCGCGUUAUUCG 5'
query=novel_ccr-miR1, target=gi|62992966|gb|CO650010.1|CO650010, score=0, range=626-648, strand=-1,cleavage
target 5' CUUCCGACGUGACACUGUGCGUC 3'
:::::::::::::::::::::::
query 3' GAAGGCUGCACUGUGACACGCAG 5'
query=novel_ccr-miR1, target=gi|62992992|gb|CO650036.1|CO650036, score=0, range=421-443, strand=-1,cleavage
target 5' CUUCCGACGUGACACUGUGCGUC 3'
:::::::::::::::::::::::
query 3' GAAGGCUGCACUGUGACACGCAG 5'
query=novel_ccr-miR1, target=gi|62993431|gb|CO650475.1|CO650475, score=0, range=124-146, strand=-1,cleavage
target 5' CUUCCGACGUGACACUGUGCGUC 3'
:::::::::::::::::::::::
query 3' GAAGGCUGCACUGUGACACGCAG 5'
