# Supplementary material for: Identification and Characterization of miRNAs in Chondrus crispus by High-Throughput Sequencing and Bioinformatics Analysis
Source: Sci Rep. 2016 May 19;6:26397. doi: 10.1038/srep26397 (PMC4872230; doi:10.1038/srep26397)
Supplement: Supplementary Table S7 [file srep26397-s8.xls]

## Sheet: GO classification
Ontology	Class	number_of_gene	genes_of_ccr
biological_process	biological regulation	2	gi|62994457|gb|CO651501.1|CO651501;gi|62995501|gb|CO652545.1|CO652545
biological_process	cellular component organization or biogenesis	2	gi|62995639|gb|CO652683.1|CO652683;gi|62996233|gb|CO653277.1|CO653277
biological_process	cellular process	23	gi|62995408|gb|CO652452.1|CO652452;gi|62996233|gb|CO653277.1|CO653277;gi|62995398|gb|CO652442.1|CO652442;gi|62994457|gb|CO651501.1|CO651501;gi|62995501|gb|CO652545.1|CO652545;gi|62995275|gb|CO652319.1|CO652319;gi|62992995|gb|CO650039.1|CO650039;gi|62995266|gb|CO652310.1|CO652310;gi|62993591|gb|CO650635.1|CO650635;gi|62993643|gb|CO650687.1|CO650687;gi|62995639|gb|CO652683.1|CO652683;gi|62995083|gb…
biological_process	developmental process	2	gi|62992995|gb|CO650039.1|CO650039;gi|62996233|gb|CO653277.1|CO653277
biological_process	metabolic process	19	gi|62995275|gb|CO652319.1|CO652319;gi|62995266|gb|CO652310.1|CO652310;gi|62993591|gb|CO650635.1|CO650635;gi|62992677|gb|CO649721.1|CO649721;gi|62995639|gb|CO652683.1|CO652683;gi|62995083|gb|CO652127.1|CO652127;gi|62995248|gb|CO652292.1|CO652292;gi|62995043|gb|CO652087.1|CO652087;gi|62994457|gb|CO651501.1|CO651501;gi|62995271|gb|CO652315.1|CO652315;gi|62992957|gb|CO650001.1|CO650001;gi|62994642|gb…
biological_process	multicellular organismal process	2	gi|62992995|gb|CO650039.1|CO650039;gi|62996233|gb|CO653277.1|CO653277
biological_process	regulation of biological process	2	gi|62994457|gb|CO651501.1|CO651501;gi|62995501|gb|CO652545.1|CO652545
biological_process	response to stimulus	8	gi|62995408|gb|CO652452.1|CO652452;gi|62996233|gb|CO653277.1|CO653277;gi|62995398|gb|CO652442.1|CO652442;gi|62994457|gb|CO651501.1|CO651501;gi|62995501|gb|CO652545.1|CO652545;gi|62992995|gb|CO650039.1|CO650039;gi|62992425|gb|CO649469.1|CO649469;gi|62992754|gb|CO649798.1|CO649798
biological_process	signaling	2	gi|62994457|gb|CO651501.1|CO651501;gi|62995501|gb|CO652545.1|CO652545
biological_process	single-organism process	7	gi|62995408|gb|CO652452.1|CO652452;gi|62996233|gb|CO653277.1|CO653277;gi|62995398|gb|CO652442.1|CO652442;gi|62992995|gb|CO650039.1|CO650039;gi|62994457|gb|CO651501.1|CO651501;gi|62995501|gb|CO652545.1|CO652545;gi|62995639|gb|CO652683.1|CO652683
cellular_component	cell	38	gi|62995408|gb|CO652452.1|CO652452;gi|62992995|gb|CO650039.1|CO650039;gi|62993085|gb|CO650129.1|CO650129;gi|62993804|gb|CO650848.1|CO650848;gi|62995304|gb|CO652348.1|CO652348;gi|62993875|gb|CO650919.1|CO650919;gi|62993951|gb|CO650995.1|CO650995;gi|62992390|gb|CO649434.1|CO649434;gi|62995012|gb|CO652056.1|CO652056;gi|62995863|gb|CO652907.1|CO652907;gi|62995639|gb|CO652683.1|CO652683;gi|62995083|gb…
cellular_component	cell part	38	gi|62995408|gb|CO652452.1|CO652452;gi|62992995|gb|CO650039.1|CO650039;gi|62993085|gb|CO650129.1|CO650129;gi|62993804|gb|CO650848.1|CO650848;gi|62995304|gb|CO652348.1|CO652348;gi|62993875|gb|CO650919.1|CO650919;gi|62993951|gb|CO650995.1|CO650995;gi|62992390|gb|CO649434.1|CO649434;gi|62995012|gb|CO652056.1|CO652056;gi|62995863|gb|CO652907.1|CO652907;gi|62995639|gb|CO652683.1|CO652683;gi|62995083|gb…
cellular_component	macromolecular complex	3	gi|62995083|gb|CO652127.1|CO652127;gi|62996233|gb|CO653277.1|CO653277;gi|62995099|gb|CO652143.1|CO652143
cellular_component	membrane	5	gi|62995408|gb|CO652452.1|CO652452;gi|62995398|gb|CO652442.1|CO652442;gi|62992967|gb|CO650011.1|CO650011;gi|62993847|gb|CO650891.1|CO650891;gi|62993643|gb|CO650687.1|CO650687
cellular_component	organelle	33	gi|62995408|gb|CO652452.1|CO652452;gi|62992995|gb|CO650039.1|CO650039;gi|62993085|gb|CO650129.1|CO650129;gi|62993804|gb|CO650848.1|CO650848;gi|62995304|gb|CO652348.1|CO652348;gi|62993875|gb|CO650919.1|CO650919;gi|62993951|gb|CO650995.1|CO650995;gi|62992390|gb|CO649434.1|CO649434;gi|62995012|gb|CO652056.1|CO652056;gi|62995863|gb|CO652907.1|CO652907;gi|62995639|gb|CO652683.1|CO652683;gi|62995083|gb…
cellular_component	organelle part	3	gi|62995408|gb|CO652452.1|CO652452;gi|62995398|gb|CO652442.1|CO652442;gi|62994642|gb|CO651686.1|CO651686
molecular_function	binding	20	gi|62995266|gb|CO652310.1|CO652310;gi|62993643|gb|CO650687.1|CO650687;gi|62995083|gb|CO652127.1|CO652127;gi|62995248|gb|CO652292.1|CO652292;gi|62995303|gb|CO652347.1|CO652347;gi|62995043|gb|CO652087.1|CO652087;gi|62995271|gb|CO652315.1|CO652315;gi|62992957|gb|CO650001.1|CO650001;gi|62995099|gb|CO652143.1|CO652143;gi|62992425|gb|CO649469.1|CO649469;gi|62992754|gb|CO649798.1|CO649798;gi|62995256|gb…
molecular_function	catalytic activity	20	gi|62995083|gb|CO652127.1|CO652127;gi|62995099|gb|CO652143.1|CO652143;gi|62992677|gb|CO649721.1|CO649721;gi|62993740|gb|CO650784.1|CO650784;gi|62995303|gb|CO652347.1|CO652347;gi|62994642|gb|CO651686.1|CO651686;gi|62996182|gb|CO653226.1|CO653226;gi|62995408|gb|CO652452.1|CO652452;gi|62992693|gb|CO649737.1|CO649737;gi|62992316|gb|CO649360.1|CO649360;gi|62992466|gb|CO649510.1|CO649510;gi|62993643|gb…

## Sheet: GO enrichment in BP
GO_ID	Term	Number_of_diff_exp_Gene_In_Term	Number_of_Gene_In_Term	P-Value	Correct_P-Value
GO:0006457	protein folding	6	9	6.45e-07	0.000140696
GO:0007165	signal transduction	2	2	0.00209378	0.114111
GO:0031326	regulation of cellular biosynthetic process	2	2	0.00209378	0.114111
GO:0080090	regulation of primary metabolic process	2	2	0.00209378	0.114111
GO:0009416	response to light stimulus	2	4	0.0118149	0.429275
GO:0042221	response to chemical	2	4	0.0118149	0.429275
GO:0016070	RNA metabolic process	2	6	0.0277922	0.865529
GO:0033554	cellular response to stress	3	16	0.0342209	0.909135
GO:0009987	cellular process	4	29	0.0415156	0.909135
GO:0006476	protein deacetylation	1	1	0.0458738	0.909135
GO:0006641	triglyceride metabolic process	1	1	0.0458738	0.909135
GO:0009845	seed germination	1	2	0.0896538	1
GO:0048449	floral organ formation	1	2	0.0896538	1
GO:0006950	response to stress	3	27	0.124323	1
GO:0006325	chromatin organization	1	3	0.131435	1
GO:0007275	multicellular organismal development	1	3	0.131435	1
GO:0008652	cellular amino acid biosynthetic process	1	3	0.131435	1
GO:0048588	developmental cell growth	1	3	0.131435	1
GO:0010260	organ senescence	1	4	0.171308	1
GO:0043248	proteasome assembly	1	4	0.171308	1
GO:0048229	gametophyte development	1	4	0.171308	1
GO:0034285	response to disaccharide	1	5	0.209361	1
GO:0006511	ubiquitin-dependent protein catabolic process	1	6	0.245674	1
GO:0009725	response to hormone	1	8	0.313399	1
GO:0019941	modification-dependent protein catabolic process	2	25	0.319408	1
GO:0048827	phyllome development	1	9	0.344957	1
GO:0044267	cellular protein metabolic process	3	48	0.379297	1
GO:0006970	response to osmotic stress	1	15	0.506197	1
GO:0006810	transport	1	27	0.719734	1
GO:0050896	response to stimulus	2	58	0.753489	1
GO:0008152	metabolic process	2	82	0.897248	1
GO:0000041	transition metal ion transport	0	1	1	1
GO:0000097	sulfur amino acid biosynthetic process	0	2	1	1
GO:0000741	karyogamy	0	4	1	1
GO:0000904	cell morphogenesis involved in differentiation	0	3	1	1
GO:0002252	immune effector process	0	1	1	1
GO:0003006	developmental process involved in reproduction	0	16	1	1
GO:0005975	carbohydrate metabolic process	0	5	1	1
GO:0006006	glucose metabolic process	0	1	1	1
GO:0006007	glucose catabolic process	0	14	1	1
GO:0006091	generation of precursor metabolites and energy	0	12	1	1
GO:0006098	pentose-phosphate shunt	0	1	1	1
GO:0006166	purine ribonucleoside salvage	0	2	1	1
GO:0006259	DNA metabolic process	0	3	1	1
GO:0006281	DNA repair	0	1	1	1
GO:0006338	chromatin remodeling	0	1	1	1
GO:0006342	chromatin silencing	0	2	1	1
GO:0006351	transcription, DNA-templated	0	5	1	1
GO:0006355	regulation of transcription, DNA-templated	0	1	1	1
GO:0006364	rRNA processing	0	1	1	1
GO:0006399	tRNA metabolic process	0	3	1	1
GO:0006400	tRNA modification	0	3	1	1
GO:0006412	translation	0	34	1	1
GO:0006418	tRNA aminoacylation for protein translation	0	8	1	1
GO:0006448	regulation of translational elongation	0	1	1	1
GO:0006449	regulation of translational termination	0	1	1	1
GO:0006464	cellular protein modification process	0	7	1	1
GO:0006498	N-terminal protein lipidation	0	1	1	1
GO:0006508	proteolysis	0	3	1	1
GO:0006520	cellular amino acid metabolic process	0	2	1	1
GO:0006526	arginine biosynthetic process	0	1	1	1
GO:0006544	glycine metabolic process	0	2	1	1
GO:0006563	L-serine metabolic process	0	1	1	1
GO:0006575	cellular modified amino acid metabolic process	0	1	1	1
GO:0006587	serotonin biosynthetic process from tryptophan	0	1	1	1
GO:0006605	protein targeting	0	2	1	1
GO:0006606	protein import into nucleus	0	1	1	1
GO:0006613	cotranslational protein targeting to membrane	0	2	1	1
GO:0006614	SRP-dependent cotranslational protein targeting to membrane	0	1	1	1
GO:0006625	protein targeting to peroxisome	0	3	1	1
GO:0006629	lipid metabolic process	0	1	1	1
GO:0006631	fatty acid metabolic process	0	8	1	1
GO:0006633	fatty acid biosynthetic process	0	1	1	1
GO:0006670	sphingosine metabolic process	0	1	1	1
GO:0006694	steroid biosynthetic process	0	2	1	1
GO:0006720	isoprenoid metabolic process	0	1	1	1
GO:0006721	terpenoid metabolic process	0	1	1	1
GO:0006730	one-carbon metabolic process	0	8	1	1
GO:0006749	glutathione metabolic process	0	1	1	1
GO:0006754	ATP biosynthetic process	0	1	1	1
GO:0006771	riboflavin metabolic process	0	4	1	1
GO:0006772	thiamine metabolic process	0	1	1	1
GO:0006778	porphyrin-containing compound metabolic process	0	2	1	1
GO:0006779	porphyrin-containing compound biosynthetic process	0	3	1	1
GO:0006783	heme biosynthetic process	0	1	1	1
GO:0006790	sulfur compound metabolic process	0	3	1	1
GO:0006793	phosphorus metabolic process	0	1	1	1
GO:0006796	phosphate-containing compound metabolic process	0	2	1	1
GO:0006807	nitrogen compound metabolic process	0	1	1	1
GO:0006811	ion transport	0	1	1	1
GO:0006812	cation transport	0	1	1	1
GO:0006816	calcium ion transport	0	1	1	1
GO:0006886	intracellular protein transport	0	4	1	1
GO:0006914	autophagy	0	1	1	1
GO:0006952	defense response	0	5	1	1
GO:0006974	cellular response to DNA damage stimulus	0	1	1	1
GO:0006979	response to oxidative stress	0	1	1	1
GO:0006996	organelle organization	0	2	1	1
GO:0007017	microtubule-based process	0	6	1	1
GO:0007127	meiosis I	0	1	1	1
GO:0008213	protein alkylation	0	1	1	1
GO:0008544	epidermis development	0	1	1	1
GO:0008654	phospholipid biosynthetic process	0	1	1	1
GO:0009057	macromolecule catabolic process	0	3	1	1
GO:0009058	biosynthetic process	0	1	1	1
GO:0009060	aerobic respiration	0	1	1	1
GO:0009062	fatty acid catabolic process	0	8	1	1
GO:0009069	serine family amino acid metabolic process	0	1	1	1
GO:0009124	nucleoside monophosphate biosynthetic process	0	1	1	1
GO:0009177	pyrimidine deoxyribonucleoside monophosphate biosynthetic process	0	1	1	1
GO:0009207	purine ribonucleoside triphosphate catabolic process	0	25	1	1
GO:0009408	response to heat	0	4	1	1
GO:0009411	response to UV	0	2	1	1
GO:0009414	response to water deprivation	0	2	1	1
GO:0009451	RNA modification	0	1	1	1
GO:0009581	detection of external stimulus	0	1	1	1
GO:0009606	tropism	0	1	1	1
GO:0009628	response to abiotic stimulus	0	1	1	1
GO:0009639	response to red or far red light	0	3	1	1
GO:0009642	response to light intensity	0	1	1	1
GO:0009646	response to absence of light	0	1	1	1
GO:0009648	photoperiodism	0	2	1	1
GO:0009651	response to salt stress	0	1	1	1
GO:0009653	anatomical structure morphogenesis	0	1	1	1
GO:0009657	plastid organization	0	3	1	1
GO:0009694	jasmonic acid metabolic process	0	3	1	1
GO:0009695	jasmonic acid biosynthetic process	0	1	1	1
GO:0009718	anthocyanin-containing compound biosynthetic process	0	1	1	1
GO:0009733	response to auxin	0	3	1	1
GO:0009734	auxin-activated signaling pathway	0	1	1	1
GO:0009746	response to hexose	0	1	1	1
GO:0009755	hormone-mediated signaling pathway	0	4	1	1
GO:0009767	photosynthetic electron transport chain	0	2	1	1
GO:0009791	post-embryonic development	0	9	1	1
GO:0009793	embryo development ending in seed dormancy	0	2	1	1
GO:0009856	pollination	0	2	1	1
GO:0009880	embryonic pattern specification	0	4	1	1
GO:0009887	organ morphogenesis	0	6	1	1
GO:0009908	flower development	0	5	1	1
GO:0009913	epidermal cell differentiation	0	3	1	1
GO:0009926	auxin polar transport	0	4	1	1
GO:0010015	root morphogenesis	0	2	1	1
GO:0010016	shoot system morphogenesis	0	1	1	1
GO:0010035	response to inorganic substance	0	5	1	1
GO:0010038	response to metal ion	0	33	1	1
GO:0010048	vernalization response	0	1	1	1
GO:0010087	phloem or xylem histogenesis	0	1	1	1
GO:0010118	stomatal movement	0	2	1	1
GO:0010467	gene expression	0	69	1	1
GO:0010586	miRNA metabolic process	0	1	1	1
GO:0010608	posttranscriptional regulation of gene expression	0	2	1	1
GO:0012501	programmed cell death	0	1	1	1
GO:0015031	protein transport	0	2	1	1
GO:0015698	inorganic anion transport	0	1	1	1
GO:0015977	carbon fixation	0	2	1	1
GO:0015979	photosynthesis	0	1	1	1
GO:0015986	ATP synthesis coupled proton transport	0	2	1	1
GO:0015988	energy coupled proton transmembrane transport, against	0	3	1	1
GO:0016192	vesicle-mediated transport	0	1	1	1
GO:0016197	endosomal transport	0	4	1	1
GO:0016574	histone ubiquitination	0	2	1	1
GO:0018205	peptidyl-lysine modification	0	1	1	1
GO:0019318	hexose metabolic process	0	3	1	1
GO:0019538	protein metabolic process	0	6	1	1
GO:0019684	photosynthesis, light reaction	0	1	1	1
GO:0019752	carboxylic acid metabolic process	0	4	1	1
GO:0019988	charged-tRNA amino acid modification	0	1	1	1
GO:0022613	ribonucleoprotein complex biogenesis	0	10	1	1
GO:0022904	respiratory electron transport chain	0	1	1	1
GO:0023052	signaling	0	4	1	1
GO:0030307	positive regulation of cell growth	0	1	1	1
GO:0030865	cortical cytoskeleton organization	0	1	1	1
GO:0031163	metallo-sulfur cluster assembly	0	4	1	1
GO:0031647	regulation of protein stability	0	4	1	1
GO:0032259	methylation	0	1	1	1
GO:0032446	protein modification by small protein conjugation	0	5	1	1
GO:0032501	multicellular organismal process	0	3	1	1
GO:0033014	tetrapyrrole biosynthetic process	0	3	1	1
GO:0033273	response to vitamin	0	1	1	1
GO:0034728	nucleosome organization	0	17	1	1
GO:0035556	intracellular signal transduction	0	10	1	1
GO:0042040	metal incorporation into metallo-molybdopterin complex	0	1	1	1
GO:0042126	nitrate metabolic process	0	1	1	1
GO:0042254	ribosome biogenesis	0	4	1	1
GO:0042360	vitamin E metabolic process	0	1	1	1
GO:0042371	vitamin K biosynthetic process	0	1	1	1
GO:0042743	hydrogen peroxide metabolic process	0	2	1	1
GO:0043161	proteasome-mediated ubiquitin-dependent protein catabolic process	0	1	1	1
GO:0043401	steroid hormone mediated signaling pathway	0	1	1	1
GO:0043412	macromolecule modification	0	1	1	1
GO:0043623	cellular protein complex assembly	0	6	1	1
GO:0043650	dicarboxylic acid biosynthetic process	0	1	1	1
GO:0044237	cellular metabolic process	0	32	1	1
GO:0044238	primary metabolic process	0	17	1	1
GO:0044249	cellular biosynthetic process	0	1	1	1
GO:0044260	cellular macromolecule metabolic process	0	3	1	1
GO:0044281	small molecule metabolic process	0	4	1	1
GO:0048507	meristem development	0	2	1	1
GO:0048511	rhythmic process	0	1	1	1
GO:0048513	organ development	0	1	1	1
GO:0048527	lateral root development	0	2	1	1
GO:0050794	regulation of cellular process	0	1	1	1
GO:0050832	defense response to fungus	0	2	1	1
GO:0051169	nuclear transport	0	1	1	1
GO:0051234	establishment of localization	0	6	1	1
GO:0051276	chromosome organization	0	6	1	1
GO:0051592	response to calcium ion	0	4	1	1
GO:0051604	protein maturation	0	4	1	1
GO:0051704	multi-organism process	0	1	1	1
GO:0051707	response to other organism	0	5	1	1
GO:0055065	metal ion homeostasis	0	1	1	1
GO:0055080	cation homeostasis	0	1	1	1
GO:0055088	lipid homeostasis	0	1	1	1
GO:0055114	oxidation-reduction process	0	1	1	1
GO:0070646	protein modification by small protein removal	0	3	1	1
GO:0071941	nitrogen cycle metabolic process	0	1	1	1
GO:0072387	flavin adenine dinucleotide metabolic process	0	1	1	1
GO:0072593	reactive oxygen species metabolic process	0	2	1	1

## Sheet: GO enrichment in CC
GO_ID	Term	Number_of_diff_exp_Gene_In_Term	Number_of_Gene_In_Term	P-Value	Correct_P-Value
GO:0043231	intracellular membrane-bounded organelle	28	169	1.3024e-09	1.04192e-07
GO:0005838	proteasome regulatory particle	3	9	0.00650186	0.260074
GO:0000322	storage vacuole	1	1	0.0458738	0.733981
GO:0005811	lipid particle	1	1	0.0458738	0.733981
GO:0031225	anchored component of membrane	1	1	0.0458738	0.733981
GO:0043229	intracellular organelle	1	6	0.245674	1
GO:0005622	intracellular	1	8	0.313399	1
GO:0030312	external encapsulating structure	2	30	0.403412	1
GO:0044424	intracellular part	3	52	0.429415	1
GO:0031090	organelle membrane	2	41	0.567937	1
GO:0044444	cytoplasmic part	1	22	0.645061	1
GO:0009532	plastid stroma	1	30	0.756802	1
GO:0016020	membrane	2	63	0.793194	1
GO:0009536	plastid	2	81	0.893279	1
GO:0000151	ubiquitin ligase complex	0	1	1	1
GO:0000275	mitochondrial proton-transporting ATP synthase complex, catalytic	0	2	1	1
GO:0000502	proteasome complex	0	10	1	1
GO:0000785	chromatin	0	16	1	1
GO:0005576	extracellular region	0	13	1	1
GO:0005635	nuclear envelope	0	1	1	1
GO:0005667	transcription factor complex	0	1	1	1
GO:0005694	chromosome	0	1	1	1
GO:0005737	cytoplasm	0	5	1	1
GO:0005739	mitochondrion	0	1	1	1
GO:0005746	mitochondrial respiratory chain	0	5	1	1
GO:0005770	late endosome	0	1	1	1
GO:0005773	vacuole	0	1	1	1
GO:0005777	peroxisome	0	3	1	1
GO:0005783	endoplasmic reticulum	0	1	1	1
GO:0005839	proteasome core complex	0	3	1	1
GO:0005840	ribosome	0	9	1	1
GO:0005856	cytoskeleton	0	1	1	1
GO:0005875	microtubule associated complex	0	1	1	1
GO:0005930	axoneme	0	1	1	1
GO:0008287	protein serine/threonine phosphatase complex	0	1	1	1
GO:0009368	endopeptidase Clp complex	0	1	1	1
GO:0009521	photosystem	0	1	1	1
GO:0009526	plastid envelope	0	18	1	1
GO:0009528	plastid inner membrane	0	1	1	1
GO:0009534	chloroplast thylakoid	0	8	1	1
GO:0009535	chloroplast thylakoid membrane	0	1	1	1
GO:0009570	chloroplast stroma	0	1	1	1
GO:0009579	thylakoid	0	3	1	1
GO:0009843	cyanelle thylakoid	0	1	1	1
GO:0012505	endomembrane system	0	3	1	1
GO:0015630	microtubule cytoskeleton	0	7	1	1
GO:0015934	large ribosomal subunit	0	17	1	1
GO:0015935	small ribosomal subunit	0	9	1	1
GO:0016021	integral component of membrane	0	1	1	1
GO:0016591	DNA-directed RNA polymerase II, holoenzyme	0	2	1	1
GO:0019866	organelle inner membrane	0	1	1	1
GO:0030076	light-harvesting complex	0	1	1	1
GO:0030529	ribonucleoprotein complex	0	53	1	1
GO:0030684	preribosome	0	3	1	1
GO:0030867	rough endoplasmic reticulum membrane	0	1	1	1
GO:0030964	NADH dehydrogenase complex	0	6	1	1
GO:0031224	intrinsic component of membrane	0	6	1	1
GO:0031371	ubiquitin conjugating enzyme complex	0	3	1	1
GO:0031410	cytoplasmic vesicle	0	18	1	1
GO:0031461	cullin-RING ubiquitin ligase complex	0	1	1	1
GO:0031976	plastid thylakoid	0	1	1	1
GO:0031981	nuclear lumen	0	32	1	1
GO:0032991	macromolecular complex	0	6	1	1
GO:0033176	proton-transporting V-type ATPase complex	0	1	1	1
GO:0034357	photosynthetic membrane	0	2	1	1
GO:0042579	microbody	0	7	1	1
GO:0042995	cell projection	0	1	1	1
GO:0043232	intracellular non-membrane-bounded organelle	0	15	1	1
GO:0043234	protein complex	0	13	1	1
GO:0044425	membrane part	0	4	1	1
GO:0044427	chromosomal part	0	1	1	1
GO:0044429	mitochondrial part	0	3	1	1
GO:0044431	Golgi apparatus part	0	1	1	1
GO:0044432	endoplasmic reticulum part	0	15	1	1
GO:0044434	chloroplast part	0	3	1	1
GO:0044435	plastid part	0	1	1	1
GO:0044439	peroxisomal part	0	2	1	1
GO:0044446	intracellular organelle part	0	1	1	1
GO:0044464	cell part	0	23	1	1
GO:0048500	signal recognition particle	0	3	1	1

## Sheet: GO enrichment in MF
GO_ID	Term	Number_of_diff_exp_Gene_In_Term	Number_of_Gene_In_Term	P-Value	Correct_P-Value
GO:0000166	nucleotide binding	10	62	0.000434765	0.0652148
GO:0016791	phosphatase activity	2	4	0.0118149	0.886119
GO:0017136	NAD-dependent histone deacetylase activity	1	1	0.0458738	1
GO:0016862	intramolecular oxidoreductase activity, interconverting keto- and	2	8	0.0488369	1
GO:0016740	transferase activity	3	22	0.0770988	1
GO:0042623	ATPase activity, coupled	2	11	0.0876966	1
GO:0004872	receptor activity	1	2	0.0896538	1
GO:0005488	binding	6	69	0.0948895	1
GO:0004672	protein kinase activity	2	12	0.10216	1
GO:0003824	catalytic activity	5	55	0.105797	1
GO:0016616	oxidoreductase activity, acting on the CH-OH group of donors, NAD	1	7	0.280329	1
GO:0005515	protein binding	2	36	0.497238	1
GO:0016787	hydrolase activity	1	22	0.645061	1
GO:0017111	nucleoside-triphosphatase activity	2	54	0.717176	1
GO:0032559	adenyl ribonucleotide binding	4	146	0.910296	1
GO:0000254	C-4 methylsterol oxidase activity	0	1	1	1
GO:0000996	core DNA-dependent RNA polymerase binding promoter specificity	0	1	1	1
GO:0001071	nucleic acid binding transcription factor activity	0	4	1	1
GO:0001882	nucleoside binding	0	1	1	1
GO:0002094	polyprenyltransferase activity	0	1	1	1
GO:0003676	nucleic acid binding	0	37	1	1
GO:0003677	DNA binding	0	1	1	1
GO:0003723	RNA binding	0	15	1	1
GO:0003747	translation release factor activity	0	2	1	1
GO:0003774	motor activity	0	1	1	1
GO:0003913	DNA photolyase activity	0	1	1	1
GO:0003933	GTP cyclohydrolase activity	0	4	1	1
GO:0004030	aldehyde dehydrogenase [NAD(P)+] activity	0	1	1	1
GO:0004084	branched-chain-amino-acid transaminase activity	0	4	1	1
GO:0004091	NA	0	3	1	1
GO:0004175	endopeptidase activity	0	16	1	1
GO:0004386	helicase activity	0	1	1	1
GO:0004448	isocitrate dehydrogenase activity	0	2	1	1
GO:0004601	peroxidase activity	0	3	1	1
GO:0004721	phosphoprotein phosphatase activity	0	3	1	1
GO:0004779	sulfate adenylyltransferase activity	0	2	1	1
GO:0004812	aminoacyl-tRNA ligase activity	0	8	1	1
GO:0004871	signal transducer activity	0	1	1	1
GO:0005198	structural molecule activity	0	65	1	1
GO:0005506	iron ion binding	0	4	1	1
GO:0008135	translation factor activity, nucleic acid binding	0	23	1	1
GO:0008168	methyltransferase activity	0	4	1	1
GO:0008169	C-methyltransferase activity	0	1	1	1
GO:0008170	N-methyltransferase activity	0	1	1	1
GO:0008172	S-methyltransferase activity	0	1	1	1
GO:0008187	poly-pyrimidine tract binding	0	4	1	1
GO:0008233	peptidase activity	0	6	1	1
GO:0008252	nucleotidase activity	0	2	1	1
GO:0008320	protein transmembrane transporter activity	0	3	1	1
GO:0008324	cation transmembrane transporter activity	0	1	1	1
GO:0008443	phosphofructokinase activity	0	1	1	1
GO:0008483	transaminase activity	0	6	1	1
GO:0008937	ferredoxin-NAD(P) reductase activity	0	1	1	1
GO:0008940	nitrate reductase activity	0	1	1	1
GO:0015077	monovalent inorganic cation transmembrane transporter activity	0	1	1	1
GO:0015078	hydrogen ion transmembrane transporter activity	0	2	1	1
GO:0015291	secondary active transmembrane transporter activity	0	2	1	1
GO:0015662	ATPase activity, coupled to transmembrane movement of ions,	0	2	1	1
GO:0016209	antioxidant activity	0	2	1	1
GO:0016211	ammonia ligase activity	0	1	1	1
GO:0016301	kinase activity	0	6	1	1
GO:0016410	N-acyltransferase activity	0	1	1	1
GO:0016412	serine O-acyltransferase activity	0	1	1	1
GO:0016454	C-palmitoyltransferase activity	0	1	1	1
GO:0016462	pyrophosphatase activity	0	16	1	1
GO:0016491	oxidoreductase activity	0	34	1	1
GO:0016614	oxidoreductase activity, acting on CH-OH group of donors	0	5	1	1
GO:0016615	malate dehydrogenase activity	0	2	1	1
GO:0016624	oxidoreductase activity, acting on the aldehyde or oxo group of	0	2	1	1
GO:0016627	oxidoreductase activity, acting on the CH-CH group of donors	0	4	1	1
GO:0016628	oxidoreductase activity, acting on the CH-CH group of donors, NAD	0	34	1	1
GO:0016634	oxidoreductase activity, acting on the CH-CH group of donors,	0	1	1	1
GO:0016638	oxidoreductase activity, acting on the CH-NH2 group of donors	0	2	1	1
GO:0016646	oxidoreductase activity, acting on the CH-NH group of donors, NAD	0	1	1	1
GO:0016651	oxidoreductase activity, acting on NAD(P)H	0	2	1	1
GO:0016661	oxidoreductase activity, acting on other nitrogenous compounds as	0	1	1	1
GO:0016671	oxidoreductase activity, acting on a sulfur group of donors,	0	2	1	1
GO:0016679	oxidoreductase activity, acting on diphenols and related	0	2	1	1
GO:0016682	oxidoreductase activity, acting on diphenols and related	0	1	1	1
GO:0016709	oxidoreductase activity, acting on paired donors, with	0	1	1	1
GO:0016728	oxidoreductase activity, acting on CH or CH2 groups, disulfide as	0	1	1	1
GO:0016741	transferase activity, transferring one-carbon groups	0	3	1	1
GO:0016742	hydroxymethyl-, formyl- and related transferase activity	0	2	1	1
GO:0016744	transferase activity, transferring aldehyde or ketonic groups	0	2	1	1
GO:0016747	transferase activity, transferring acyl groups other than	0	1	1	1
GO:0016757	transferase activity, transferring glycosyl groups	0	2	1	1
GO:0016758	transferase activity, transferring hexosyl groups	0	2	1	1
GO:0016763	transferase activity, transferring pentosyl groups	0	3	1	1
GO:0016765	transferase activity, transferring alkyl or aryl (other than	0	3	1	1
GO:0016769	transferase activity, transferring nitrogenous groups	0	2	1	1
GO:0016772	transferase activity, transferring phosphorus-containing groups	0	1	1	1
GO:0016778	diphosphotransferase activity	0	1	1	1
GO:0016783	sulfurtransferase activity	0	1	1	1
GO:0016788	hydrolase activity, acting on ester bonds	0	1	1	1
GO:0016790	thiolester hydrolase activity	0	2	1	1
GO:0016798	hydrolase activity, acting on glycosyl bonds	0	1	1	1
GO:0016802	trialkylsulfonium hydrolase activity	0	4	1	1
GO:0016812	hydrolase activity, acting on carbon-nitrogen (but not peptide)	0	1	1	1
GO:0016817	hydrolase activity, acting on acid anhydrides	0	1	1	1
GO:0016818	hydrolase activity, acting on acid anhydrides, in	0	1	1	1
GO:0016829	lyase activity	0	8	1	1
GO:0016830	carbon-carbon lyase activity	0	4	1	1
GO:0016832	aldehyde-lyase activity	0	6	1	1
GO:0016833	oxo-acid-lyase activity	0	1	1	1
GO:0016836	hydro-lyase activity	0	5	1	1
GO:0016838	carbon-oxygen lyase activity, acting on phosphates	0	1	1	1
GO:0016842	amidine-lyase activity	0	1	1	1
GO:0016853	isomerase activity	0	9	1	1
GO:0016856	racemase and epimerase activity, acting on hydroxy acids and	0	2	1	1
GO:0016857	racemase and epimerase activity, acting on carbohydrates and	0	1	1	1
GO:0016859	cis-trans isomerase activity	0	9	1	1
GO:0016861	intramolecular oxidoreductase activity, interconverting aldoses	0	2	1	1
GO:0016863	intramolecular oxidoreductase activity, transposing C=C bonds	0	2	1	1
GO:0016866	intramolecular transferase activity	0	1	1	1
GO:0016874	ligase activity	0	4	1	1
GO:0016876	ligase activity, forming aminoacyl-tRNA and related compounds	0	1	1	1
GO:0016879	ligase activity, forming carbon-nitrogen bonds	0	2	1	1
GO:0019144	ADP-sugar diphosphatase activity	0	1	1	1
GO:0019205	nucleobase-containing compound kinase activity	0	1	1	1
GO:0019206	nucleoside kinase activity	0	2	1	1
GO:0019783	small conjugating protein-specific protease activity	0	2	1	1
GO:0019787	small conjugating protein ligase activity	0	9	1	1
GO:0019829	cation-transporting ATPase activity	0	3	1	1
GO:0019842	vitamin binding	0	1	1	1
GO:0019843	rRNA binding	0	1	1	1
GO:0019899	enzyme binding	0	4	1	1
GO:0022892	substrate-specific transporter activity	0	2	1	1
GO:0030291	protein serine/threonine kinase inhibitor activity	0	1	1	1
GO:0032555	purine ribonucleotide binding	0	1	1	1
GO:0032561	guanyl ribonucleotide binding	0	32	1	1
GO:0034062	RNA polymerase activity	0	3	1	1
GO:0042083	5,10-methylenetetrahydrofolate-dependent methyltransferase	0	1	1	1
GO:0042625	ATPase activity, coupled to transmembrane movement of ions	0	2	1	1
GO:0042626	ATPase activity, coupled to transmembrane movement of substances	0	6	1	1
GO:0043021	ribonucleoprotein complex binding	0	2	1	1
GO:0043169	cation binding	0	8	1	1
GO:0046872	metal ion binding	0	26	1	1
GO:0046873	metal ion transmembrane transporter activity	0	1	1	1
GO:0046906	tetrapyrrole binding	0	1	1	1
GO:0046914	transition metal ion binding	0	39	1	1
GO:0048037	cofactor binding	0	7	1	1
GO:0050136	NADH dehydrogenase (quinone) activity	0	7	1	1
GO:0050662	coenzyme binding	0	3	1	1
GO:0050664	oxidoreductase activity, acting on NAD(P)H, oxygen as acceptor	0	1	1	1
GO:0051219	phosphoprotein binding	0	3	1	1
GO:0051287	NAD binding	0	1	1	1
GO:0051536	iron-sulfur cluster binding	0	8	1	1
GO:0051540	metal cluster binding	0	5	1	1
GO:0052592	oxidoreductase activity, acting on CH or CH2 groups, with an	0	1	1	1
GO:0070011	peptidase activity, acting on L-amino acid peptides	0	1	1	1
