# Supplementary material for: Identification and Characterization of miRNAs in Chondrus crispus by High-Throughput Sequencing and Bioinformatics Analysis
Source: Sci Rep. 2016 May 19;6:26397. doi: 10.1038/srep26397 (PMC4872230; doi:10.1038/srep26397)
Supplement: Supplementary Table S8 [file srep26397-s9.xls]

## Sheet: KEGG pathway analysis
#Pathway	Target genes with pathway annotation	All genes of the species with pathway annotation	Pvalue	Qvalue	Pathway ID	Genes	KOs
PPAR signaling pathway	22	38	2.02902e-19	1.46089e-17	ko03320	gi|62993085|gb|CO650129.1|CO650129;gi|62995304|gb|CO652348.1|CO652348;gi|62993799|gb|CO650843.1|CO650843;gi|62992657|gb|CO649701.1|CO649701;gi|62993875|gb|CO650919.1|CO650919;gi|62993951|gb|CO650995.1|CO650995;gi|62995012|gb|CO652056.1|CO652056;gi|62995863|gb|CO652907.1|CO652907;gi|62992886|gb|CO649930.1|CO649930;gi|62993013|gb|CO650057.1|CO650057;gi|62994205|gb|CO651249.1|CO651249;gi|62996107|gb…	K08770
Type I diabetes mellitus	7	10	1.63303e-07	5.87892e-06	ko04940	gi|62995043|gb|CO652087.1|CO652087;gi|62995275|gb|CO652319.1|CO652319;gi|62995248|gb|CO652292.1|CO652292;gi|62995256|gb|CO652300.1|CO652300;gi|62995266|gb|CO652310.1|CO652310;gi|62995271|gb|CO652315.1|CO652315;gi|62995251|gb|CO652295.1|CO652295	K04077
DNA replication	8	16	7.23369e-07	1.73608e-05	ko03030	gi|62995043|gb|CO652087.1|CO652087;gi|62995275|gb|CO652319.1|CO652319;gi|62995248|gb|CO652292.1|CO652292;gi|62994642|gb|CO651686.1|CO651686;gi|62995256|gb|CO652300.1|CO652300;gi|62995266|gb|CO652310.1|CO652310;gi|62995271|gb|CO652315.1|CO652315;gi|62995251|gb|CO652295.1|CO652295	K04077+K12524
Vitamin B6 metabolism	7	12	9.81598e-07	1.76688e-05	ko00750	gi|62995043|gb|CO652087.1|CO652087;gi|62995275|gb|CO652319.1|CO652319;gi|62995248|gb|CO652292.1|CO652292;gi|62995256|gb|CO652300.1|CO652300;gi|62995266|gb|CO652310.1|CO652310;gi|62995271|gb|CO652315.1|CO652315;gi|62995251|gb|CO652295.1|CO652295	K04077
RNA degradation	9	26	5.93326e-06	8.31847e-05	ko03018	gi|62995043|gb|CO652087.1|CO652087;gi|62995275|gb|CO652319.1|CO652319;gi|62992264|gb|CO649308.1|CO649308;gi|62995248|gb|CO652292.1|CO652292;gi|62995256|gb|CO652300.1|CO652300;gi|62995717|gb|CO652761.1|CO652761;gi|62995266|gb|CO652310.1|CO652310;gi|62995271|gb|CO652315.1|CO652315;gi|62995251|gb|CO652295.1|CO652295	K04077+K12589+K12626
Nucleotide excision repair	7	15	6.93206e-06	8.31847e-05	ko03420	gi|62995043|gb|CO652087.1|CO652087;gi|62995275|gb|CO652319.1|CO652319;gi|62995248|gb|CO652292.1|CO652292;gi|62995256|gb|CO652300.1|CO652300;gi|62995266|gb|CO652310.1|CO652310;gi|62995271|gb|CO652315.1|CO652315;gi|62995251|gb|CO652295.1|CO652295	K04077
Inositol phosphate metabolism	7	16	1.1761e-05	0.000105849	ko00562	gi|62992693|gb|CO649737.1|CO649737;gi|62994457|gb|CO651501.1|CO651501;gi|62995451|gb|CO652495.1|CO652495;gi|62995277|gb|CO652321.1|CO652321;gi|62992814|gb|CO649858.1|CO649858;gi|62995501|gb|CO652545.1|CO652545;gi|62992698|gb|CO649742.1|CO649742	K00010+K15422
Base excision repair	7	16	1.1761e-05	0.000105849	ko03410	gi|62995043|gb|CO652087.1|CO652087;gi|62995275|gb|CO652319.1|CO652319;gi|62995248|gb|CO652292.1|CO652292;gi|62995256|gb|CO652300.1|CO652300;gi|62995266|gb|CO652310.1|CO652310;gi|62995271|gb|CO652315.1|CO652315;gi|62995251|gb|CO652295.1|CO652295	K04077
Mismatch repair	8	23	1.98523e-05	0.000158818	ko03430	gi|62995043|gb|CO652087.1|CO652087;gi|62995275|gb|CO652319.1|CO652319;gi|62995248|gb|CO652292.1|CO652292;gi|62994642|gb|CO651686.1|CO651686;gi|62995256|gb|CO652300.1|CO652300;gi|62995266|gb|CO652310.1|CO652310;gi|62995271|gb|CO652315.1|CO652315;gi|62995251|gb|CO652295.1|CO652295	K04077+K12524
Tuberculosis	7	22	0.00013248	0.000953857	ko05152	gi|62995043|gb|CO652087.1|CO652087;gi|62995275|gb|CO652319.1|CO652319;gi|62995248|gb|CO652292.1|CO652292;gi|62995256|gb|CO652300.1|CO652300;gi|62995266|gb|CO652310.1|CO652310;gi|62995271|gb|CO652315.1|CO652315;gi|62995251|gb|CO652295.1|CO652295	K04077
Phosphatidylinositol signaling system	3	10	0.0163443	0.106981	ko04070	gi|62994457|gb|CO651501.1|CO651501;gi|62995451|gb|CO652495.1|CO652495;gi|62995501|gb|CO652545.1|CO652545	K15422
Streptomycin biosynthesis	4	21	0.0285684	0.17141	ko00521	gi|62992693|gb|CO649737.1|CO649737;gi|62995277|gb|CO652321.1|CO652321;gi|62992814|gb|CO649858.1|CO649858;gi|62992698|gb|CO649742.1|CO649742	K00010
Sulfur metabolism	3	18	0.079925	0.442662	ko00920	gi|62994457|gb|CO651501.1|CO651501;gi|62995451|gb|CO652495.1|CO652495;gi|62995501|gb|CO652545.1|CO652545	K01082+K15422
Ether lipid metabolism	1	2	0.111752	0.473303	ko00565	gi|62993591|gb|CO650635.1|CO650635	K14674
Notch signaling pathway	1	2	0.111752	0.473303	ko04330	gi|62995639|gb|CO652683.1|CO652683	K06067
Carbon fixation pathways in prokaryotes	1	2	0.111752	0.473303	ko00720	gi|62995807|gb|CO652851.1|CO652851	K00297
Chronic myeloid leukemia	1	2	0.111752	0.473303	ko05220	gi|62995639|gb|CO652683.1|CO652683	K06067
Legionellosis	7	73	0.119746	0.478984	ko05134	gi|62995043|gb|CO652087.1|CO652087;gi|62995275|gb|CO652319.1|CO652319;gi|62995248|gb|CO652292.1|CO652292;gi|62995256|gb|CO652300.1|CO652300;gi|62995266|gb|CO652310.1|CO652310;gi|62995271|gb|CO652315.1|CO652315;gi|62995251|gb|CO652295.1|CO652295	K04077
Steroid biosynthesis	1	3	0.162915	0.617363	ko00100	gi|62993591|gb|CO650635.1|CO650635	K14674
Lysine biosynthesis	1	4	0.21117	0.660033	ko00300	gi|62994642|gb|CO651686.1|CO651686	K12524
Microbial metabolism in diverse environments	8	101	0.217994	0.660033	ko01120	gi|62992693|gb|CO649737.1|CO649737;gi|62994457|gb|CO651501.1|CO651501;gi|62995451|gb|CO652495.1|CO652495;gi|62995277|gb|CO652321.1|CO652321;gi|62995807|gb|CO652851.1|CO652851;gi|62992814|gb|CO649858.1|CO649858;gi|62994642|gb|CO651686.1|CO651686;gi|62992698|gb|CO649742.1|CO649742	K00010+K01082+K00297+K12524
Homologous recombination	1	5	0.256679	0.660033	ko03440	gi|62994642|gb|CO651686.1|CO651686	K12524
Plant hormone signal transduction	1	5	0.256679	0.660033	ko04075	gi|62993740|gb|CO650784.1|CO650784	K14498
ErbB signaling pathway	1	5	0.256679	0.660033	ko04012	gi|62993740|gb|CO650784.1|CO650784	K04688
Linoleic acid metabolism	1	5	0.256679	0.660033	ko00591	gi|62993591|gb|CO650635.1|CO650635	K14674
Sphingolipid metabolism	1	5	0.256679	0.660033	ko00600	gi|62992677|gb|CO649721.1|CO649721	K00654
Acute myeloid leukemia	1	5	0.256679	0.660033	ko05221	gi|62993740|gb|CO650784.1|CO650784	K04688
One carbon pool by folate	1	5	0.256679	0.660033	ko00670	gi|62995807|gb|CO652851.1|CO652851	K00297
Hedgehog signaling pathway	1	6	0.299598	0.743829	ko04340	gi|62995303|gb|CO652347.1|CO652347	K02218
Proteasome	3	34	0.310364	0.744873	ko03050	gi|62996233|gb|CO653277.1|CO653277;gi|62995099|gb|CO652143.1|CO652143;gi|62995083|gb|CO652127.1|CO652127	K03029+K03063
Fc gamma R-mediated phagocytosis	1	7	0.34007	0.785689	ko04666	gi|62993740|gb|CO650784.1|CO650784	K04688
Cell cycle	1	8	0.378235	0.785689	ko04110	gi|62995639|gb|CO652683.1|CO652683	K06067
TGF-beta signaling pathway	1	8	0.378235	0.785689	ko04350	gi|62993740|gb|CO650784.1|CO650784	K04688
Glycine, serine and threonine metabolism	1	8	0.378235	0.785689	ko00260	gi|62994642|gb|CO651686.1|CO651686	K12524
NOD-like receptor signaling pathway	2	24	0.406312	0.785689	ko04621	gi|62992754|gb|CO649798.1|CO649798;gi|62992425|gb|CO649469.1|CO649469	K04079
mTOR signaling pathway	1	9	0.414221	0.785689	ko04150	gi|62993740|gb|CO650784.1|CO650784	K04688
Amphetamine addiction	1	9	0.414221	0.785689	ko05031	gi|62995639|gb|CO652683.1|CO652683	K06067
Alcoholism	2	26	0.447066	0.785689	ko05034	gi|62995639|gb|CO652683.1|CO652683;gi|62993740|gb|CO650784.1|CO650784	K06067+K07359
Progesterone-mediated oocyte maturation	2	26	0.447066	0.785689	ko04914	gi|62992754|gb|CO649798.1|CO649798;gi|62992425|gb|CO649469.1|CO649469	K04079
Adipocytokine signaling pathway	1	10	0.448152	0.785689	ko04920	gi|62993740|gb|CO650784.1|CO650784	K07359
Basal transcription factors	1	10	0.448152	0.785689	ko03022	gi|62995672|gb|CO652716.1|CO652716	K03137
Epstein-Barr virus infection	5	77	0.45891	0.785689	ko05169	gi|62995639|gb|CO652683.1|CO652683;gi|62996233|gb|CO653277.1|CO653277;gi|62995099|gb|CO652143.1|CO652143;gi|62995083|gb|CO652127.1|CO652127;gi|62995672|gb|CO652716.1|CO652716	K06067+K03029+K03063+K03137
Glycerolipid metabolism	1	11	0.480143	0.785689	ko00561	gi|62993591|gb|CO650635.1|CO650635	K14674
Glycerophospholipid metabolism	1	11	0.480143	0.785689	ko00564	gi|62993591|gb|CO650635.1|CO650635	K14674
Huntington's disease	2	29	0.505216	0.790774	ko05016	gi|62995639|gb|CO652683.1|CO652683;gi|62995981|gb|CO653025.1|CO653025	K06067+K03950
Bile secretion	2	29	0.505216	0.790774	ko04976	gi|62992316|gb|CO649360.1|CO649360;gi|62993643|gb|CO650687.1|CO650687	K05681+K05658
Parkinson's disease	2	31	0.54178	0.829961	ko05012	gi|62995981|gb|CO653025.1|CO653025;gi|62992957|gb|CO650001.1|CO650001	K03950+K03178
Transcriptional misregulation in cancer	1	14	0.565543	0.848314	ko05202	gi|62995639|gb|CO652683.1|CO652683	K06067
Plant-pathogen interaction	2	34	0.593107	0.871505	ko04626	gi|62992754|gb|CO649798.1|CO649798;gi|62992425|gb|CO649469.1|CO649469	K04079
Cysteine and methionine metabolism	1	18	0.658234	0.947857	ko00270	gi|62994642|gb|CO651686.1|CO651686	K12524
Insulin signaling pathway	1	20	0.696968	0.983955	ko04910	gi|62993740|gb|CO650784.1|CO650784	K04688
Ubiquitin mediated proteolysis	1	22	0.731366	0.991377	ko04120	gi|62992957|gb|CO650001.1|CO650001	K03178
Methane metabolism	1	23	0.747091	0.991377	ko00680	gi|62995807|gb|CO652851.1|CO652851	K00297
Metabolic pathways	19	373	0.781319	0.991377	ko01100	gi|62992693|gb|CO649737.1|CO649737;gi|62993591|gb|CO650635.1|CO650635;gi|62994457|gb|CO651501.1|CO651501;gi|62995451|gb|CO652495.1|CO652495;gi|62995981|gb|CO653025.1|CO653025;gi|62995043|gb|CO652087.1|CO652087;gi|62995277|gb|CO652321.1|CO652321;gi|62995275|gb|CO652319.1|CO652319;gi|62995807|gb|CO652851.1|CO652851;gi|62992677|gb|CO649721.1|CO649721;gi|62992814|gb|CO649858.1|CO649858;gi|62995248|gb…	K00010+K14674+K01082+K15422+K03950+K04077+K00297+K00654+K12524
Purine metabolism	1	27	0.801409	0.991377	ko00230	gi|62994642|gb|CO651686.1|CO651686	K12524
Spliceosome	2	52	0.814366	0.991377	ko03040	gi|62995717|gb|CO652761.1|CO652761;gi|62992316|gb|CO649360.1|CO649360	K12626+K12843
Protein export	1	29	0.824077	0.991377	ko03060	gi|62996027|gb|CO653071.1|CO653071	K03104
Pyrimidine metabolism	1	29	0.824077	0.991377	ko00240	gi|62994642|gb|CO651686.1|CO651686	K12524
Oxidative phosphorylation	1	31	0.844189	0.991377	ko00190	gi|62995981|gb|CO653025.1|CO653025	K03950
Pathways in cancer	3	80	0.85435	0.991377	ko05200	gi|62995639|gb|CO652683.1|CO652683;gi|62992754|gb|CO649798.1|CO649798;gi|62992425|gb|CO649469.1|CO649469	K06067+K04079
Alzheimer's disease	1	34	0.870179	0.991377	ko05010	gi|62995981|gb|CO653025.1|CO653025	K03950
Protein processing in endoplasmic reticulum	5	131	0.891105	0.991377	ko04141	gi|62995398|gb|CO652442.1|CO652442;gi|62992995|gb|CO650039.1|CO650039;gi|62992754|gb|CO649798.1|CO649798;gi|62995408|gb|CO652452.1|CO652452;gi|62992425|gb|CO649469.1|CO649469	K09580+K04079+K09584
ABC transporters	2	64	0.895462	0.991377	ko02010	gi|62992316|gb|CO649360.1|CO649360;gi|62993643|gb|CO650687.1|CO650687	K05681+K05658
alpha-Linolenic acid metabolism	1	40	0.910002	0.991377	ko00592	gi|62993591|gb|CO650635.1|CO650635	K14674
RNA transport	1	42	0.920382	0.991377	ko03013	gi|62995282|gb|CO652326.1|CO652326	K03262
Prostate cancer	2	74	0.936706	0.991377	ko05215	gi|62992754|gb|CO649798.1|CO649798;gi|62992425|gb|CO649469.1|CO649469	K04079
Antigen processing and presentation	2	79	0.951083	0.991377	ko04612	gi|62992754|gb|CO649798.1|CO649798;gi|62992425|gb|CO649469.1|CO649469	K04079
Endocytosis	1	50	0.951334	0.991377	ko04144	gi|62995950|gb|CO652994.1|CO652994	K12191
Arachidonic acid metabolism	1	50	0.951334	0.991377	ko00590	gi|62993591|gb|CO650635.1|CO650635	K14674
Biosynthesis of secondary metabolites	5	159	0.963839	0.991377	ko01110	gi|62992693|gb|CO649737.1|CO649737;gi|62995277|gb|CO652321.1|CO652321;gi|62992814|gb|CO649858.1|CO649858;gi|62994642|gb|CO651686.1|CO651686;gi|62992698|gb|CO649742.1|CO649742	K00010+K12524
Glutathione metabolism	1	75	0.989777	0.998764	ko00480	gi|62992466|gb|CO649510.1|CO649510	K01469
Ribosome	1	108	0.998764	0.998764	ko03010	gi|62995447|gb|CO652491.1|CO652491	K02977
